# Supplementary material for: Bacterial Diversity and Community Structure of Supragingival Plaques in Adults with Dental Health or Caries Revealed by 16S Pyrosequencing
Source: Front Microbiol. 2016 Jul 22;7:1145. doi: 10.3389/fmicb.2016.01145 (PMC4956651; doi:10.3389/fmicb.2016.01145)
Supplement: Table S1 — Clinical parameters of the 160 participants. [file Table1.XLSX]

## Sheet: Clinical parameters
Table S1 Clinical parameters of the 160 participants.
Sample ID	Gender	Age	DMFT Index	Group
HC1	Male	30	11	HC
HC2	Female	25	11	HC
HC3	Female	35	8	HC
HC4	Female	24	14	HC
HC5	Female	28	9	HC
HC6	Female	38	10	HC
HC7	Female	26	9	HC
HC8	Female	31	14	HC
HC9	Female	37	15	HC
HC10	Female	23	8	HC
HC11	Female	30	8	HC
HC12	Female	23	8	HC
HC13	Female	39	8	HC
HC14	Female	46	13	HC
HC15	Male	45	18	HC
HC16	Male	33	9	HC
HC17	Male	30	12	HC
HC18	Female	25	9	HC
HC19	Female	38	14	HC
HC20	Female	22	9	HC
HC21	Female	21	10	HC
HC22	Female	30	14	HC
HC23	Female	46	9	HC
HC24	Female	41	8	HC
HC25	Female	21	8	HC
HC26	Male	27	8	HC
HC27	Female	30	8	HC
HC28	Female	43	14	HC
HC29	Female	20	12	HC
HC30	Female	40	16	HC
HC31	Male	27	19	HC
HC32	Female	22	15	HC
HC33	Male	33	10	HC
HC34	Female	34	8	HC
HC35	Female	23	10	HC
HC36	Female	35	16	HC
HC37	Male	27	10	HC
HC38	Male	38	8	HC
HC39	Male	32	9	HC
HC40	Female	35	17	HC
HC41	Male	24	11	HC
HC42	Female	30	8	HC
HC43	Male	29	9	HC
HC44	Female	43	11	HC
HC45	Female	23	11	HC
HC46	Female	31	12	HC
HC47	Female	29	16	HC
HC48	Female	26	12	HC
HC49	Female	20	10	HC
HC50	Male	23	8	HC
HC51	Male	30	15	HC
HC52	Male	30	11	HC
HC53	Male	29	8	HC
HC54	Female	32	11	HC
HC55	Female	26	9	HC
HC56	Female	29	12	HC
HC57	Male	25	12	HC
HC58	Female	28	11	HC
HC59	Male	30	12	HC
HC60	Female	25	12	HC
HC61	Female	33	10	HC
HC62	Male	21	9	HC
MC1	Female	28	6	MC
MC2	Female	24	5	MC
MC3	Male	46	7	MC
MC4	Female	40	7	MC
MC5	Female	31	5	MC
MC6	Female	37	6	MC
MC7	Male	33	7	MC
MC8	Female	35	5	MC
MC9	Female	23	7	MC
MC10	Female	37	7	MC
MC11	Female	23	6	MC
MC12	Male	38	5	MC
MC13	Female	24	6	MC
MC14	Male	30	6	MC
MC15	Male	31	7	MC
MC16	Female	24	7	MC
MC17	Female	33	7	MC
MC18	Male	28	6	MC
MC19	Male	30	6	MC
MC20	Male	30	7	MC
MC21	Male	30	7	MC
MC22	Female	24	6	MC
MC23	Female	26	5	MC
MC24	Female	33	5	MC
MC25	Female	39	6	MC
MC26	Female	23	6	MC
MC27	Male	36	6	MC
MC28	Female	26	6	MC
MC29	Female	27	7	MC
MC30	Male	33	5	MC
MC31	Female	25	6	MC
MC32	Male	34	6	MC
MC33	Female	33	6	MC
MC34	Female	40	5	MC
MC35	Male	37	5	MC
MC36	Female	20	5	MC
MC37	Female	30	5	MC
LC1	Male	40	2	LC
LC2	Female	30	4	LC
LC3	Male	25	2	LC
LC4	Male	25	3	LC
LC5	Male	26	3	LC
LC6	Male	34	3	LC
LC7	Male	28	4	LC
LC8	Female	31	2	LC
LC9	Female	36	4	LC
LC10	Male	30	4	LC
LC11	Male	27	1	LC
LC12	Male	30	3	LC
LC13	Female	25	4	LC
LC14	Male	28	2	LC
LC15	Female	28	1	LC
LC16	Male	30	3	LC
LC17	Female	23	4	LC
LC18	Male	27	4	LC
LC19	Male	35	2	LC
LC20	Female	34	3	LC
LC21	Female	34	4	LC
LC22	Female	25	4	LC
LC23	Female	44	4	LC
LC24	Male	31	4	LC
LC25	Female	28	4	LC
LC26	Female	34	3	LC
LC27	Male	38	3	LC
LC28	Male	29	4	LC
LC29	Female	25	2	LC
LC30	Female	25	2	LC
LC31	Female	21	3	LC
LC32	Female	22	2	LC
NC1	Male	28	0	NC
NC2	Female	25	0	NC
NC3	Female	25	0	NC
NC4	Male	23	0	NC
NC5	Female	24	0	NC
NC6	Male	24	0	NC
NC7	Male	26	0	NC
NC8	Female	27	0	NC
NC9	Male	26	0	NC
NC10	Female	26	0	NC
NC11	Female	24	0	NC
NC12	Female	25	0	NC
NC13	Female	25	0	NC
NC14	Female	25	0	NC
NC15	Male	32	0	NC
NC16	Female	25	0	NC
NC17	Female	22	0	NC
NC18	Male	22	0	NC
NC19	Male	22	0	NC
NC20	Female	24	0	NC
NC21	Female	25	0	NC
NC22	Female	25	0	NC
NC23	Male	26	0	NC
NC24	Female	26	0	NC
NC25	Female	27	0	NC
NC26	Male	27	0	NC
NC27	Male	23	0	NC
NC28	Female	23	0	NC
NC29	Male	32	0	NC
