# Supplementary material for: Bacterial Diversity and Community Structure of Supragingival Plaques in Adults with Dental Health or Caries Revealed by 16S Pyrosequencing
Source: Front Microbiol. 2016 Jul 22;7:1145. doi: 10.3389/fmicb.2016.01145 (PMC4956651; doi:10.3389/fmicb.2016.01145)
Supplement: Table S2 — Barcodes (7-base) of all samples subjected to multiplex pyrosequencing. [file Table2.XLSX]

## Sheet: Sheet1
Table S2 Barcodes (7-base) of all samples subjected to multiplex pyrosequencing.
Sample ID	Barcode	Sample ID	Barcode
HC1	GACATCT	LC26	AGAGTGC
HC10	AACTGTC	LC27	AGAGCTA
HC11	AAGTCAG	LC28	AGTACAG
HC12	ATCAGTG	LC29	AGTTCCT
HC13	ATGTGAC	LC3	GTGAACA
HC14	ATGCACT	LC30	AGTCTAC
HC15	ACAACTG	LC31	AGTCGTT
HC16	ACATCGA	LC32	AGCAACT
HC17	ACACGTA	LC4	GTGACTC
HC18	ACAGATC	LC5	GTGTCAA
HC19	ACAGCAT	LC6	AACTGTC
HC2	GACAGTA	LC7	AAGAGCT
HC20	ACTACGT	LC8	ATCTGCT
HC21	ACTAGAC	LC9	ATGTGAC
HC22	ACTTGCA	MC1	ACAGTCA
HC23	ACGTTCT	MC10	CAACTGT
HC24	ACGTCTC	MC11	CATCAGA
HC25	AGAAGTC	MC12	CATGTCT
HC26	AGATCAC	MC13	CACAAGT
HC27	AGACATG	MC14	CACACTG
HC28	AGAGTGC	MC15	CACTTGA
HC29	AGAGCTA	MC16	CACTGAT
HC3	GAGTCGT	MC17	CAGAGTC
HC30	AGTACAG	MC18	CAGTACT
HC31	AGTTCCT	MC19	CAGTCTA
HC32	AGTCTAC	MC2	ACTCTGA
HC33	AGTCGTT	MC20	CTAGACA
HC34	AGCAACT	MC21	CTTGAGT
HC35	AGCATGA	MC22	CTCACGA
HC36	AGCTCTG	MC23	CTCAGAC
HC37	AGCTGAA	MC24	CTCTCAG
HC38	AGGACTT	MC25	CTCTGTA
HC39	TACAGAG	MC26	CTGATGT
HC4	GTACAGA	MC27	CTGTAGA
HC40	TAGACGA	MC28	GAACACT
HC41	TAGTGCA	MC29	GATCTCA
HC42	TAGCTCT	MC3	ACTGACT
HC43	TTCAGCA	MC30	GACATCT
HC44	TTGACAG	MC31	GACAGTA
HC45	TCAAGCT	MC32	GACTACA
HC46	TCATGTC	MC33	GACTCAC
HC47	TCACACG	MC34	GAGTCGT
HC48	TCAGTAC	MC35	GTACAGA
HC49	TCTAGTG	MC36	GTAGTCT
HC5	GTCACAT	MC37	GTCACAT
HC50	TCTTCAG	MC4	AGACTCT
HC51	TCTCGAA	MC5	AGTCACA
HC52	TCTGCTA	MC6	TCAGAGA
HC53	TCCATGT	MC7	TGACTGA
HC54	TCCTGGA	MC8	TGAGACT
HC55	AGCATGA	MC9	TGTCAGT
HC56	AGCTCTG	NC1	ACACAGT
HC57	AGCTGAA	NC10	TGTCAGT
HC58	AGGACTT	NC11	TGTGTCA
HC59	TACAGAG	NC12	CAACTGT
HC6	GTCTAGT	NC13	CATCAGA
HC60	TAGTGCA	NC14	CATGTCT
HC61	TAGCTCT	NC15	CACAAGT
HC62	ACACAGT	NC16	CACACTG
HC7	GTCGTGA	NC17	CAGATCA
HC8	GTGACTC	NC18	CAGACAT
HC9	GTGTCAA	NC19	CAGTCTA
LC1	GTCTAGT	NC2	ACAGTCA
LC10	ATGCACT	NC20	CTAGACA
LC11	ACAACTG	NC21	CTTGAGT
LC12	ACATCGA	NC22	CTCACGA
LC13	ACATGAG	NC23	CTCAGAC
LC14	ACACGTA	NC24	CTCTCAG
LC15	ACAGATC	NC25	CTCTGTA
LC16	ACAGCAT	NC26	CTGATGT
LC17	ACTACGT	NC27	CTGTAGA
LC18	ACTAGAC	NC28	GAACACT
LC19	ACTTGCA	NC29	GATCTCA
LC2	GTCGTGA	NC3	ACTCTGA
LC20	ACTCAAG	NC4	ACTGACT
LC21	ACTGTTG	NC5	AGACTCT
LC22	ACGTTCT	NC6	AGTCACA
LC23	ACGTCTC	NC7	TCAGAGA
LC24	AGATCAC	NC8	TGACTGA
LC25	AGACATG	NC9	TGAGACT
