# Supplementary material for: Bacterial Diversity and Community Structure of Supragingival Plaques in Adults with Dental Health or Caries Revealed by 16S Pyrosequencing
Source: Front Microbiol. 2016 Jul 22;7:1145. doi: 10.3389/fmicb.2016.01145 (PMC4956651; doi:10.3389/fmicb.2016.01145)
Supplement: Table S3 — Sequences and modified OTUs of all supragingival plaque samples from 454 pyrosequencing at 97% identity. [file Table3.XLSX]

## Sheet: Sheet1
Table S3 Sequences and modified OTUs of all supagingival plaque samples from 454 pyrosequencing at 97% identity.
Sample ID	Valid sequences	High quality sequences	Modified OTUs
HC1	13049	11853	1632
HC10	12513	10810	1079
HC11	12823	10966	493
HC12	15542	14056	340
HC13	20280	18184	503
HC14	11775	10077	1476
HC15	12503	10880	1218
HC16	14210	12354	1194
HC17	11213	9896	1167
HC18	13698	11587	1095
HC19	11947	10871	1025
HC2	13928	13036	1017
HC20	13847	12585	1418
HC21	11061	9670	1396
HC22	11729	10621	1449
HC23	12005	10347	939
HC24	11478	10666	1469
HC25	13795	6631	339
HC26	12446	11708	1545
HC27	12970	10611	743
HC28	12962	10558	1411
HC29	13149	11530	1641
HC3	11852	10751	456
HC30	11344	9582	1596
HC31	20276	16938	1789
HC32	19722	17976	1246
HC33	17610	16983	938
HC34	19600	16764	1442
HC35	18599	17182	589
HC36	17986	16961	369
HC37	14667	12729	1716
HC38	16172	14288	1557
HC39	16314	12662	625
HC4	18185	12847	1060
HC40	17115	15878	1293
HC41	17905	16387	1179
HC42	15314	14518	467
HC43	16993	16355	787
HC44	17171	15940	867
HC45	15830	12908	1250
HC46	14065	13512	546
HC47	16136	13522	793
HC48	18729	15882	1551
HC49	18816	14869	861
HC5	14746	13673	576
HC50	17306	15560	1036
HC51	15274	14432	864
HC52	15270	14359	1360
HC53	14612	13447	578
HC54	19281	18184	612
HC55	11787	11114	525
HC56	17351	12942	1048
HC57	19021	17350	628
HC58	17935	15027	659
HC59	15290	14411	536
HC6	25685	23769	1837
HC60	17483	15154	681
HC61	16558	13938	1668
HC62	14730	13926	1670
HC7	26404	23793	1369
HC8	21833	17071	1068
HC9	21501	19674	1726
LC1	12552	11712	1335
LC10	11664	9995	1340
LC11	18006	16729	1923
LC12	17231	14660	1556
LC13	17416	14785	1400
LC14	14693	11033	1176
LC15	13538	11996	1494
LC16	15334	14319	950
LC17	15842	14704	850
LC18	18901	17351	619
LC19	16712	13740	1828
LC2	13000	11917	1575
LC20	12027	10607	1201
LC21	14165	12861	1144
LC22	16514	14645	1593
LC23	14124	13576	1277
LC24	20943	19023	1469
LC25	14264	12184	447
LC26	15880	14741	491
LC27	14497	13708	763
LC28	13126	12233	1255
LC29	16780	13933	669
LC3	12333	11511	642
LC30	17123	13347	719
LC31	15929	14944	880
LC32	15700	15140	559
LC4	11724	11318	663
LC5	20449	19231	1824
LC6	13131	12309	1013
LC7	22239	21435	956
LC8	19611	17505	1410
LC9	11674	9817	1475
MC1	15033	12814	523
MC10	21305	19614	2130
MC11	14726	13679	1759
MC12	11536	10439	1125
MC13	16698	15646	1161
MC14	15052	13711	1589
MC15	16799	15637	1550
MC16	20284	16804	2091
MC17	15295	14444	795
MC18	14687	13716	1712
MC19	22556	19214	590
MC2	29718	27438	2233
MC20	15409	14212	1128
MC21	15997	14737	1649
MC22	15006	13646	1469
MC23	16276	14252	974
MC24	15181	14013	561
MC25	16740	15672	663
MC26	19381	17373	699
MC27	14148	13353	1513
MC28	16328	14783	626
MC29	14542	13764	456
MC3	11203	8476	483
MC30	17402	15260	1101
MC31	16867	14658	1262
MC32	16973	16156	1678
MC33	16781	13848	551
MC34	17132	12826	802
MC35	14321	11728	480
MC36	14201	9404	1021
MC37	15987	14877	580
MC4	13248	11577	582
MC5	11456	8937	1350
MC6	13289	12204	1659
MC7	12349	11749	517
MC8	12224	10973	1636
MC9	10281	9696	1199
NC1	14748	12358	1303
NC10	23143	21393	2146
NC11	11692	9877	1630
NC12	14444	11282	675
NC13	15972	13399	1572
NC14	23641	22204	2248
NC15	14395	10184	846
NC16	14483	11016	1043
NC17	16882	14702	1659
NC18	15907	14491	1626
NC19	14344	12572	1331
NC2	28386	23332	1411
NC20	15394	12777	762
NC21	13939	11257	1640
NC22	22111	20420	2156
NC23	14808	13015	1497
NC24	27732	22848	1536
NC25	15645	13243	880
NC26	28519	24704	1436
NC27	14310	11095	1639
NC28	14383	13119	638
NC29	12736	10560	1427
NC3	27160	24152	2559
NC4	14782	11903	1248
NC5	13779	12611	1167
NC6	13742	10253	1587
NC7	15983	14948	459
NC8	17154	15722	803
NC9	13230	11169	1671
