# Supplementary material for: Bacterial Diversity and Community Structure of Supragingival Plaques in Adults with Dental Health or Caries Revealed by 16S Pyrosequencing
Source: Front Microbiol. 2016 Jul 22;7:1145. doi: 10.3389/fmicb.2016.01145 (PMC4956651; doi:10.3389/fmicb.2016.01145)
Supplement: Table S4 — Modified OTU table at 97% identity. [file Table4.XLSX]

## Sheet: modified OTU table
Table S4 Modified OTU table at 97% identity.
#OTU ID	HC1	HC10	HC11	HC12	HC13	HC14	HC15	HC16	HC17	HC18	HC19	HC2	HC20	HC21	HC22	HC23	HC24	HC25	HC26	HC27	HC28	HC29	HC3	HC30	HC31	HC32	HC33	HC34	HC35	HC36	HC37	HC38	HC39	HC4	HC40	HC41	HC42	HC43	HC44	HC45	HC46	HC47	HC48	HC49	HC5	HC50	HC51	HC52	HC53
denovo41623	1004	172	133	243	1859	97	29	356	716	224	1563	484	1911	921	414	36	767	74	1495	44	1012	1233	313	32	430	778	1511	1337	282	5382	533	1929	222	309	1048	734	3848	3219	2411	410	1988	248	325	280	3043	347	1462	145	871
denovo47683	18	192	623	2042	1482	10	34	693	5	2511	269	293	207	51	23	884	84	377	65	117	7	60	3970	215	1	1180	6	9	57	1288	13	202	2798	266	2	51	933	5	371	369	165	121	121	306	1661	9	57	0	64
denovo4165	377	431	8	112	48	582	395	53	12	140	37	1	606	563	531	23	88	904	16	14	81	947	22	145	100	554	11	1021	29	26	565	131	510	302	164	13	259	68	256	488	33	250	2971	1012	19	7	92	5	109
denovo10364	248	1155	1	0	0	253	113	8	75	5	0	161	41	101	173	1	87	103	243	0	1434	225	13	72	1213	0	493	300	431	2	114	214	73	131	402	147	18	648	23	607	500	25	201	280	1	1679	598	920	605
denovo24309	845	1645	54	198	432	34	435	47	9	32	54	63	242	51	9	43	20	59	3	9	46	59	123	246	51	139	67	49	422	1350	71	72	216	137	611	102	1055	112	666	423	139	381	59	133	673	60	16	128	485
denovo58139	36	51	745	2803	855	1	17	80	1	204	349	36	68	2	20	120	47	9	30	477	114	36	2113	122	6	227	12	2	38	649	3	28	1376	1769	0	18	321	5	101	115	99	31	19	21	1494	0	36	0	65
denovo3373	86	15	0	3	13	57	4	3925	0	19	0	190	659	33	215	976	1144	4	20	5	14	40	18	82	21	42	9	208	12	1	208	709	242	1	1	7	213	0	84	42	3	1	53	105	29	31	21	1	0
denovo4353	0	9	0	562	1	200	248	171	574	168	124	0	0	0	2	0	0	38	61	1437	44	15	1	247	0	7	0	53	354	1	0	3	359	13	376	731	149	1071	1662	0	70	2919	258	595	7	453	130	26	271
denovo31582	25	12	26	279	6113	1	175	25	5	135	0	1	1	2	0	13	0	0	37	785	4	49	0	53	11	477	0	17	301	1	2	2	3	98	6	111	3	17	5	46	7	579	1	244	16	0	19	0	129
denovo11553	71	34	1669	6	516	138	261	689	0	15	538	2	4	140	785	1072	72	55	30	35	123	18	56	482	42	27	22	141	227	432	0	10	232	204	32	58	222	11	266	670	16	54	54	1381	364	15	132	0	163
denovo7105	31	53	141	4138	367	6	49	100	17	40	555	12	66	35	4	54	37	107	75	1154	37	33	127	131	12	615	0	24	47	1339	24	185	131	1255	7	45	328	4	569	112	267	459	85	36	224	27	86	0	14
denovo53330	12	32	5	0	967	52	3	69	57	27	706	0	37	307	120	16	43	73	51	0	253	15	165	64	47	228	166	43	206	505	58	141	257	415	289	427	1	432	478	43	1440	202	117	235	21	65	386	113	761
denovo56363	137	91	2	0	2	52	13	25	114	104	8	232	91	160	192	14	235	26	79	9	179	237	26	25	515	252	227	856	290	1	302	130	59	159	212	206	74	187	60	288	580	54	275	46	22	297	385	690	422
denovo47843	161	1245	11	34	82	35	19	116	9	159	43	88	118	143	22	396	6	7	20	34	8	18	19	87	71	213	0	37	40	66	119	34	221	22	113	34	67	23	86	1144	38	166	416	117	77	53	73	110	93
denovo35132	6	16	0	0	7	24	1005	0	4	127	2	7	24	6	5	20	0	1	156	2	28	65	2	49	3	448	1009	44	967	508	105	3	8	5	117	1984	2	8	34	90	918	24	9	22	2	618	25	4	433
denovo44283	37	128	13	548	168	227	18	35	145	789	25	4	56	32	0	49	5	626	14	118	20	259	2	12	1016	191	20	103	119	198	292	110	316	1	140	31	75	11	103	303	94	450	670	75	0	204	19	137	38
denovo14825	90	40	0	0	1	4	0	9	106	30	0	1622	194	49	207	1	191	2	175	4	104	109	0	10	355	0	201	149	113	30	56	493	72	91	289	378	73	236	341	112	720	8	67	10	726	85	310	604	177
denovo11204	0	0	0	1	0	24	0	0	203	4	49	0	0	0	0	1	6	4	614	0	0	3	4	21	0	26	50	0	3050	0	0	0	14	0	234	19	2	39	318	0	128	1	1	2	0	0	335	5	13
denovo32545	12	108	0	2	3	47	55	0	0	1	3	2	0	1	6	3	3	1338	0	5	269	9	5	64	1	265	21	163	217	1	4	1	1094	1	140	49	30	44	174	244	12	144	1	1523	8	29	22	0	124
denovo45733	108	4	2	79	0	75	52	143	1	7	530	12	1	87	6	0	46	11	29	114	0	421	28	20	7	143	53	0	327	0	20	3	12	20	268	96	0	290	1425	8	167	7	186	58	988	366	162	1	52
denovo38808	172	41	8	63	59	1	10	66	25	8	0	0	20	21	0	38	10	3	0	0	2	77	2	13	26	46	0	2379	23	0	23	23	12	7	23	6	474	0	389	66	6	50	948	0	1	438	6	1204	22
denovo36967	172	31	0	0	5	902	2	2	38	0	3	163	6	1	8	0	2	0	6	0	330	2	0	91	24	353	143	4	236	0	10	26	54	5	236	173	1	68	4	6	328	1	38	548	0	212	194	108	67
denovo55599	49	60	0	23	0	138	6	55	400	591	331	7	187	68	629	0	47	30	1	8	120	116	2	1	713	0	0	111	45	1	22	43	21	7	15	39	90	0	286	251	38	13	87	299	1	0	827	61	216
denovo44759	97	32	0	2	964	155	99	94	8	12	20	0	2	118	58	0	14	3	11	0	153	662	388	69	388	11	58	20	55	0	13	7	27	37	22	134	213	19	46	89	138	356	70	174	17	20	39	7	39
denovo22655	0	52	0	0	0	60	0	1	0	11	0	1283	0	0	0	4	6	0	61	0	0	5	3	61	247	0	3139	0	0	0	560	2	0	0	0	0	0	0	48	0	363	1	0	83	1	1123	2019	0	7
denovo11872	2	0	0	0	28	6	99	0	1	0	0	5	1	42	0	33	0	0	46	210	0	21	0	20	7	0	0	1	13	0	7	4	0	640	4	137	2	38	100	1	71	85	43	0	5	0	1	0	7
denovo55411	10	67	0	0	0	110	231	17	40	0	25	2	0	90	15	1	1	63	17	0	51	7	79	194	16	22	15	7	159	0	11	15	78	43	569	373	272	552	599	86	19	29	7	287	10	119	45	58	433
denovo7530	65	10	0	0	0	20	30	0	28	0	0	35	10	111	52	0	20	0	55	0	125	28	2	32	227	0	473	11	135	0	15	34	3	44	222	634	61	492	15	54	71	1	0	15	0	140	548	22	565
denovo22970	93	47	50	0	157	0	0	36	0	8	120	828	636	2	17	10	137	1	4	5	11	25	76	4	17	8	21	0	1	3	254	520	405	21	1	40	176	3	195	130	6	16	29	39	199	29	49	1	55
denovo42633	743	22	982	0	0	11	0	38	0	0	22	0	0	8	16	154	2	19	0	0	6	14	0	34	166	0	5	518	0	0	0	9	150	5	7	6	0	4	2	29	35	3	12	9	75	227	75	1	295
denovo41089	11	12	1	1	13	60	216	8	1	6	0	4	10	166	6	0	1	2	43	0	88	112	1	23	131	70	18	29	608	22	39	36	4	11	207	32	6	696	25	123	26	105	19	154	0	136	6	33	68
denovo25207	19	5	459	97	83	20	3	12	46	49	56	0	6	74	2	186	5	2	0	160	148	14	78	103	3	264	0	59	2	29	17	21	33	352	0	3	210	5	118	62	25	16	84	13	179	0	1	0	30
denovo30587	390	16	0	0	15	2	11	5	0	6	99	46	20	21	1	52	11	0	18	0	54	43	3	0	3	0	80	4	62	25	5	4	3	21	58	42	404	0	36	136	624	6	298	1	32	37	26	25	797
denovo34300	26	3	0	0	2	14	61	2	281	6	0	7	2	465	25	0	2	0	17	0	0	130	1	46	36	0	133	1	306	0	28	56	59	15	124	318	241	1173	16	2	104	0	13	18	0	5	135	86	401
denovo46176	22	39	0	0	18	4	0	26	237	0	2	82	18	85	93	0	708	36	2	2	22	4	8	29	328	0	13	1	0	1	131	331	4	1	15	61	17	2	9	12	1	2	0	7	13	53	22	794	13
denovo10271	73	66	10	8	70	16	43	49	12	10	50	20	2	152	16	5	5	219	22	35	11	16	30	6	5	1275	0	14	27	108	17	10	152	129	22	0	24	0	18	53	29	611	48	173	143	2	4	0	14
denovo43615	22	57	1	0	0	5	0	15	6	0	0	252	39	16	83	9	118	0	141	0	8	26	4	1	0	0	2	48	189	0	6	23	1	1	2	726	75	5	0	184	0	7	7	1	1	92	967	28	407
denovo12064	17	43	0	0	0	0	0	18	0	0	0	291	0	0	0	0	94	1	170	0	17	17	0	5	45	0	890	0	4	0	4	493	0	2	3	536	630	4	31	10	0	0	1	0	1	251	0	0	90
denovo53382	123	56	2	0	0	8	44	28	2	0	0	2	1	66	143	1	8	2	13	1	98	46	11	30	614	0	132	2	6	12	28	66	0	7	33	234	8	16	3	64	1	61	69	25	0	41	105	16	90
denovo16028	30	58	1	0	1	11	45	15	5	16	0	0	21	12	15	4	13	1	3	0	15	12	14	63	20	189	9	288	17	156	24	0	59	1	21	28	134	3	29	55	6	4	141	327	41	135	37	1	105
denovo54545	0	0	0	0	1	43	0	2	50	0	0	0	0	0	0	0	0	0	2	0	0	1	1	34	1	30	10	0	2667	0	2	0	25	0	779	0	1	7	53	0	25	2	4	0	0	312	107	0	0
denovo44322	8	48	64	87	534	37	66	87	0	3	92	0	5	96	4	1	11	21	0	10	15	22	13	7	5	31	4	33	2	1395	0	88	32	9	24	31	200	49	45	217	41	249	41	30	45	12	1	1	4
denovo2968	13	4	0	11	14	27	22	12	205	88	3	11	16	21	12	2	5	167	19	43	30	33	3	46	2	101	8	0	34	0	47	10	64	4	74	22	3	42	236	62	32	41	164	203	0	70	28	72	40
denovo54504	58	28	0	0	2	3	0	29	0	54	116	55	191	25	10	91	34	5	11	2	54	17	0	0	11	0	23	0	0	0	21	218	14	0	6	45	116	0	22	12	2	1	0	3	3	4	3	80	36
denovo30569	13	1	0	0	0	22	9	7	0	15	1	299	0	12	233	0	1	0	542	0	0	4	7	70	3	0	295	0	134	0	179	8	4	0	437	5	7	0	4	0	141	0	49	62	1	144	265	832	1
denovo2966	29	3	50	3	13	8	1	21	8	1	7	0	61	17	36	7	195	2	199	2	3	128	61	3	3	16	2	257	28	849	33	23	0	10	1	279	161	18	22	4	4	1	0	0	131	0	206	0	8
denovo19542	78	294	343	163	17	2	23	180	3	115	18	3	4	29	29	109	5	8	0	8	8	12	22	12	1	36	0	45	3	28	30	18	95	36	17	0	11	1	77	34	2	64	92	85	18	12	1	20	2
denovo46588	113	11	0	0	0	25	1	2	4	0	0	7	0	120	129	0	2	0	21	0	183	406	37	14	6	0	28	22	8	7	7	55	1	3	31	158	205	186	18	6	404	1	0	0	0	90	28	5	379
denovo23489	13	0	16	2	0	0	13	0	0	8	66	4	3	92	1	1	1	2	48	18	1	5	23	1	13	51	1	2	35	459	45	20	12	522	0	7	17	18	58	131	5	2	104	19	4	26	17	0	1
denovo21723	25	120	0	0	4	4	0	0	14	0	0	0	0	5	31	1	9	59	8	0	57	11	14	7	0	126	25	75	27	4	22	41	182	12	47	50	18	918	13	84	108	38	79	84	1	2	8	1	251
denovo45473	41	8	0	0	0	128	31	0	131	2	0	1	7	0	21	0	0	1	32	0	0	67	1	91	0	0	136	0	0	0	125	1	17	2	791	33	0	1	78	0	118	2	1	170	2	32	11	45	0
denovo49970	27	0	0	1	1	19	25	3	24	34	11	8	10	14	5	6	6	5	147	1	43	6	0	13	1	10	115	0	296	7	64	35	60	2	150	95	20	161	156	8	161	5	171	26	6	99	178	0	57
denovo22269	65	67	14	24	107	5	1	42	7	34	4	136	35	14	44	6	133	12	19	5	16	37	19	15	67	71	21	228	13	30	42	95	52	28	14	48	108	5	40	82	18	71	9	32	322	15	50	107	34
denovo30654	22	69	2111	122	0	2	0	0	1	0	0	0	157	0	0	29	0	0	0	0	1	10	0	0	0	0	0	0	0	0	0	0	0	1	0	0	25	15	168	171	19	397	0	0	21	0	0	0	0
denovo29754	15	5	0	0	1	55	18	1	81	3	0	16	1	7	8	0	7	9	13	0	15	26	0	12	23	38	191	0	133	0	37	3	7	0	53	52	0	133	20	0	56	1	0	236	0	118	134	17	139
denovo9245	3	1	0	0	30	22	1	4	48	5	5	0	5	0	1	2	0	1	5	3	6	14	0	24	0	618	155	0	131	0	0	0	3	0	206	35	4	27	6	4	131	2	4	396	1	71	188	8	25
denovo2338	11	3	31	1	0	0	5	1	27	1	6	0	6	10	0	12	116	0	114	14	0	9	0	4	0	352	0	8	3	1	73	7	1	1	1	47	11	2	12	112	0	0	1	0	0	0	6	0	0
denovo34922	67	11	0	0	0	0	0	0	0	0	0	0	0	74	0	0	65	0	112	0	0	12	0	0	124	0	0	0	0	0	1	0	0	1	0	330	0	3	68	7	0	0	0	0	74	0	1	121	19
denovo57476	11	26	0	0	2	0	0	5	0	0	1	49	234	12	13	103	4	0	4	1	1	8	0	0	21	0	7	0	1	0	59	547	25	0	0	1	0	0	32	35	1	0	0	0	4	33	6	1	2
denovo12504	84	8	0	0	0	0	2	83	0	4	0	30	225	84	160	15	115	3	1	0	1	13	5	13	14	6	31	148	5	33	6	7	36	0	0	28	5	1	28	168	1	1	15	1	0	75	7	0	27
denovo43512	31	4	3	0	0	6	0	3	0	4	3	4	6	3	9	0	0	10	31	0	0	6	0	9	58	0	315	2	426	0	2	2	2	2	1	14	0	94	4	28	122	1	28	0	0	178	94	1	291
denovo31863	43	59	1	1	1	0	1	7	18	3	23	245	3	10	27	1	43	13	39	3	1	33	0	1	67	0	50	87	0	0	76	213	9	5	6	7	78	18	27	7	24	9	25	6	0	64	71	244	21
denovo32925	128	5	0	0	0	32	173	0	8	0	5	0	0	76	65	0	0	2	4	0	114	33	0	165	1	0	44	9	4	0	33	2	0	12	152	34	2	0	8	11	9	60	5	111	0	107	55	42	2
denovo53848	1	22	1	77	54	0	4	0	0	2	188	38	22	0	2	125	17	0	3	17	84	6	41	14	0	10	0	6	3	0	0	8	34	155	0	15	19	0	3	90	0	1	3	1	152	2	3	0	5
denovo41070	16	8	0	0	0	0	0	1	11	0	0	111	1	18	10	1	25	4	232	0	3	1	1	1	66	0	259	0	11	0	49	6	0	13	2	25	44	9	20	6	3	1	0	6	359	67	71	118	260
denovo28671	8	3	0	0	1	48	57	0	65	1	0	0	0	26	1	0	0	0	10	1	7	20	0	10	18	106	10	35	18	4	10	3	0	5	65	128	0	118	35	11	63	101	52	45	0	48	7	25	17
denovo56475	32	20	0	0	0	0	27	5	3	1	0	11	0	42	22	0	8	12	5	0	21	54	1	19	29	0	20	108	10	0	8	5	6	96	59	11	2	40	9	114	47	10	23	35	0	24	9	60	135
denovo16846	0	0	0	2	0	254	0	0	0	0	0	0	0	0	1	0	0	0	0	0	0	0	7	74	0	0	0	0	1	2	0	0	0	0	0	0	0	1	315	0	0	0	0	0	0	49	0	0	0
denovo1660	39	0	0	0	142	22	9	1	52	1	0	6	4	1	8	0	3	0	26	7	1	4	58	24	4	0	5	0	0	121	2	40	0	0	5	0	0	726	1	4	11	0	34	23	0	9	2	24	98
denovo21140	3	1	6	0	1	4	1	5	3	0	0	0	9	6	4	8	1	0	7	0	0	4	0	2	55	9	4	31	2	0	1	3	0	0	0	25	0	0	2	6	1	0	0	22	0	10	61	0	11
denovo28119	11	58	13	39	50	8	4	9	0	39	10	13	6	9	1	5	15	30	2	5	6	26	70	5	2	3	0	0	47	6	0	6	64	9	2	10	146	41	84	41	15	7	99	74	14	1	2	0	5
denovo38593	0	42	0	0	0	3	32	9	4	0	0	2	0	0	2	0	0	2	1	0	82	15	35	9	37	1	1	14	132	0	1	2	27	7	1	15	1	172	10	7	4	40	53	227	0	6	10	0	0
denovo17886	30	4	4	0	0	2	6	6	0	0	0	1	0	27	3	0	0	68	4	0	6	2	0	1	3	16	2	3	1	0	2	0	9	12	1	0	0	0	9	2	4	24	1	75	0	0	0	0	0
denovo13395	4	16	0	0	0	78	0	0	6	0	0	122	0	0	0	1	0	0	3	3	1	2	1	240	1	0	25	5	34	0	4	5	28	1	8	1	0	0	2	0	10	0	0	140	0	26	9	6	0
denovo3699	6	9	0	0	0	1	0	6	0	10	30	95	312	0	10	25	15	0	5	0	1	5	3	2	6	0	3	0	0	0	51	242	11	0	0	2	2	0	10	6	0	0	1	0	1	10	2	0	0
denovo54734	0	11	0	0	0	0	0	20	0	96	0	2	1	1	0	106	1	0	1	5	0	1	0	0	0	0	0	0	0	0	3	10	37	1	0	0	3	0	0	8	0	0	14	0	0	0	0	0	1
denovo5200	32	19	0	0	0	0	0	10	2	1	0	19	3	30	23	5	25	0	4	0	2	11	4	1	130	0	13	112	0	1	8	19	0	15	3	14	12	12	0	17	5	0	0	7	16	73	41	72	100
denovo9791	21	8	0	0	29	0	8	4	0	16	10	1	0	36	0	17	1	5	0	19	17	6	9	1	1	0	0	916	3	0	2	0	4	79	1	3	0	0	0	10	1	8	81	17	0	4	0	0	4
denovo14689	0	39	2	1	15	0	0	12	0	0	1	18	0	3	0	1	14	0	2	0	5	5	172	0	21	0	2	0	24	1	3	3	3	2	0	7	76	2	37	75	8	0	35	19	1	11	42	4	32
denovo23070	5	6	0	2	21	0	7	5	2	1	0	13	14	0	0	5	79	1	1	1	2	0	4	9	4	0	29	0	1	0	215	18	2	0	287	0	0	3	52	53	0	4	1	3	1	21	1	74	0
denovo52572	1	0	45	27	292	2	1	1	0	3	4	0	0	1	2	0	2	11	75	0	42	1	12	0	0	776	1	0	0	17	2	2	5	13	1	0	0	1	1	163	3	93	5	0	111	1	0	0	0
denovo10818	1	27	14	254	212	0	2	2	0	70	0	0	12	1	0	122	2	1	13	7	0	8	18	1	0	125	0	0	12	0	3	26	5	7	3	3	21	0	7	39	8	8	3	1	18	0	1	0	0
denovo14063	0	0	77	0	0	0	0	9	0	0	0	0	0	0	247	114	47	0	15	0	0	0	547	39	0	0	0	0	4	0	0	0	0	0	0	104	1	0	0	0	0	0	0	8	1	0	70	1	0
denovo39553	7	18	1	7	12	13	4	109	0	80	18	0	96	18	7	13	13	1	1	1	2	7	26	16	0	81	0	2	0	11	8	31	10	47	1	1	7	0	5	20	0	12	84	4	4	0	0	0	0
denovo41502	36	1	0	0	0	0	0	9	0	0	25	0	4	27	2	0	31	1	76	0	3	5	9	2	26	0	2	59	19	406	0	206	1	1	0	13	89	0	11	3	0	1	0	0	4	1	106	0	0
denovo31895	0	14	0	0	0	0	0	0	0	1	0	333	6	11	0	7	18	0	11	0	4	0	0	8	0	0	16	0	0	3	20	3	1	0	9	2	0	0	2	5	0	0	42	0	0	21	36	3	19
denovo20060	4	22	0	0	1	0	0	0	0	0	8	5	6	3	0	4	2	0	5	0	1	1	1	0	5	2	12	3	48	1	1	2	0	2	1	2	5	9	65	20	46	4	9	0	18	6	1	6	25
denovo35139	0	0	0	50	13	0	79	11	3	45	0	0	0	0	0	0	0	0	7	237	0	3	0	0	0	60	0	5	40	0	0	0	0	1	1	0	2	0	0	0	1	69	0	15	3	0	0	0	26
denovo14085	0	0	0	0	0	3	0	11	0	0	0	0	0	0	0	14	0	0	0	1	0	1	4	0	1	0	139	0	0	0	51	0	3	0	0	0	0	0	8	0	0	0	0	167	5	12	7	0	0
denovo14906	25	6	55	0	0	0	0	5	0	0	13	3	0	7	1	3	43	0	2	1	0	1	0	9	5	4	0	12	0	32	1	1	4	0	29	9	45	0	34	12	1	0	7	10	2	18	22	31	13
denovo7027	1	0	61	2	0	0	0	0	0	27	0	1	0	0	33	0	1	0	79	0	0	6	0	0	0	0	0	0	0	0	0	7	0	3	109	4	0	1	1	0	1	49	0	0	1	0	19	0	7
denovo4350	3	1	0	0	0	114	1	0	541	1	0	3	0	0	0	0	0	0	2	1	8	29	0	84	0	13	11	0	4	0	0	1	10	9	52	23	0	3	70	0	16	1	0	12	0	10	28	33	2
denovo50729	29	5	3	2	2	13	17	20	2	7	27	0	26	82	2	1	3	0	1	2	17	4	4	9	1	84	0	26	0	10	54	28	0	199	1	1	2	0	8	27	0	56	133	2	1	0	0	0	0
denovo4118	0	19	0	0	0	17	0	0	0	0	0	2	0	0	2	0	0	0	4	0	27	0	0	0	1	0	196	0	0	0	16	0	1	2	42	48	1	209	1	0	0	0	0	5	0	20	10	0	25
denovo27129	0	0	0	0	0	0	4	1	0	2	0	0	4	0	8	0	0	0	10	0	0	9	0	0	0	0	6	8	62	0	3	0	3	0	0	0	0	0	4	0	65	0	0	37	0	26	0	0	199
denovo43657	9	4	0	0	0	0	0	0	4	3	0	6	0	30	14	0	26	0	1	0	14	7	0	6	60	0	5	51	1	0	56	9	3	8	8	0	0	6	1	0	1	0	0	5	0	8	11	51	10
denovo29494	26	9	15	7	4	18	14	25	0	20	73	0	76	13	17	5	7	8	1	13	36	12	29	15	0	44	0	3	0	6	12	6	19	199	1	0	5	1	2	30	1	9	80	3	7	0	0	0	1
denovo22926	0	0	0	0	30	52	97	0	6	0	0	0	1	1	1	0	1	0	0	1	12	0	0	2	8	0	0	0	12	0	3	0	7	0	41	69	0	28	34	4	0	13	5	1	0	152	49	12	80
denovo46442	0	0	0	0	3	11	20	0	250	6	0	0	6	1	0	0	0	0	5	1	8	13	0	3	4	9	2	0	34	21	3	1	1	0	52	13	0	287	33	33	3	33	0	0	0	5	1	7	13
denovo12919	3	1	0	0	0	49	22	0	0	0	0	9	0	0	3	0	2	1	28	0	2	23	0	21	0	9	8	9	107	0	3	5	10	16	52	30	0	214	9	1	65	33	0	13	0	65	6	0	69
denovo53697	0	4	0	0	0	22	5	0	7	0	0	0	2	1	1	0	0	1	43	0	3	41	0	0	4	0	8	3	17	0	24	2	2	0	45	39	0	2	10	1	18	8	4	17	0	6	50	0	67
denovo10638	0	0	0	95	80	21	0	8	2	105	21	1	0	7	6	276	3	95	6	66	4	2	0	19	14	37	3	1	19	27	8	5	77	0	10	1	18	11	40	3	15	0	13	9	0	0	1	0	1
denovo15806	0	35	0	0	4	1	2	0	27	2	0	4	6	0	0	0	0	5	2	3	0	1	2	3	0	36	13	0	55	0	1	0	6	1	18	3	11	1	38	1	19	23	13	3	0	16	0	19	135
denovo44151	3	1	686	0	0	1	14	24	0	0	3	0	0	0	30	35	2	1	6	0	5	3	0	42	0	0	0	3	5	0	0	4	1	0	0	0	2	0	0	239	0	1	0	44	38	1	0	0	2
denovo58397	6	55	35	2	22	1	0	6	0	274	3	0	27	7	0	14	8	47	0	22	2	2	0	0	8	44	0	2	0	35	1	20	89	9	8	1	11	0	6	28	15	4	80	22	0	1	0	0	0
denovo15782	6	3	0	0	0	28	1	2	29	7	0	0	6	0	0	0	1	0	0	0	1	29	1	16	0	16	3	2	18	0	2	0	23	0	34	1	0	9	3	1	10	23	8	51	0	15	15	36	8
denovo45195	1	4	0	0	0	0	65	1	0	75	0	8	3	4	4	0	7	0	0	4	0	6	41	0	2	1	2	11	2	0	26	1	0	0	57	0	0	1	2	0	0	0	7	22	0	3	30	14	8
denovo14701	65	0	0	0	0	7	0	12	2	0	0	9	0	1	8	6	18	3	6	0	0	2	0	3	183	0	1	3	2	0	0	1	1	0	0	28	0	0	0	29	0	0	1	0	2	18	78	15	14
denovo40081	6	15	1	0	0	53	35	3	0	7	4	0	4	5	6	0	0	5	0	0	95	5	0	17	0	15	0	35	0	0	0	0	13	1	7	5	0	0	6	57	0	29	4	27	0	0	0	0	0
denovo25832	82	0	0	0	0	0	0	0	0	0	0	18	0	0	7	0	0	1	252	0	0	1	0	0	0	0	0	0	0	0	0	0	0	0	0	77	95	0	0	0	0	0	0	0	0	42	0	31	34
denovo34518	55	74	4	0	0	10	9	1	4	5	0	5	2	21	0	1	1	4	1	0	0	11	7	10	16	0	0	0	0	0	6	5	33	5	27	0	7	10	5	195	5	4	50	3	0	5	9	5	3
denovo13901	2	41	0	0	2	12	17	11	0	112	0	0	0	2	0	0	0	83	0	2	8	1	0	9	0	17	0	24	0	0	0	0	18	6	2	9	0	0	0	4	1	11	152	96	0	10	0	0	14
denovo12639	22	0	0	0	0	0	0	5	0	0	0	0	0	0	0	0	0	0	0	0	1	2	0	1	5	0	0	21	0	0	0	0	0	0	0	265	0	1	1	2	0	0	0	0	0	0	0	0	0
denovo50390	3	19	0	0	4	40	7	0	26	0	1	0	0	2	0	0	1	0	0	0	0	11	0	12	0	68	5	1	72	0	4	1	4	0	53	7	0	36	6	0	3	5	3	66	0	39	19	35	3
denovo12852	8	30	0	0	0	2	2	0	0	0	0	59	0	0	0	0	7	2	1	0	5	0	0	0	7	1	61	1	43	3	1	0	3	1	80	114	17	7	0	3	5	2	11	7	0	27	45	67	64
denovo33531	0	1	0	17	0	11	22	23	71	28	67	0	0	0	1	0	1	0	16	380	9	2	0	28	0	8	0	24	1	0	0	1	2	13	2	7	1	1	41	0	1	168	42	1	0	0	0	0	0
denovo58223	0	0	0	0	0	0	0	4	0	0	0	49	0	0	2	5	16	0	0	0	0	1	0	1	0	0	0	0	0	0	4	19	0	0	0	0	0	0	0	0	0	0	0	0	0	0	0	397	0
denovo27777	7	4	0	0	0	9	1	1	6	6	0	15	2	2	6	0	0	0	3	0	3	1	1	3	45	0	27	2	50	0	26	0	6	0	10	26	2	6	0	4	25	1	8	29	0	61	60	13	23
denovo45586	1	2	0	0	0	6	3	0	0	1	0	1	0	1	0	0	0	0	2	0	2	1	0	6	11	0	173	0	26	1	18	0	2	0	17	2	0	18	6	1	5	0	0	23	0	31	2	4	1
denovo15493	18	0	0	0	3	2	0	5	3	1	47	1	16	25	4	0	35	1	20	1	3	61	13	2	0	10	0	45	10	0	19	4	0	7	0	8	15	1	6	10	0	4	3	0	56	0	2	0	0
denovo3026	6	0	1	0	0	1	0	6	0	1	0	1	3	1	115	0	1	0	1	0	0	5	0	2	0	6	0	43	3	0	23	2	5	3	1	12	6	0	1	1	0	0	30	0	0	11	5	1	6
denovo6029	5	0	0	0	0	0	1	1	0	2	0	22	5	9	1	6	6	0	5	0	0	3	0	0	0	0	31	2	2	21	3	0	0	1	0	0	0	0	15	0	77	2	15	0	15	3	0	14	1
denovo58638	6	6	0	0	3	11	25	0	0	0	0	2	2	1	66	0	6	0	15	0	24	1	65	18	19	0	10	0	0	0	12	2	0	0	360	0	1	0	0	0	63	1	1	66	0	10	39	0	1
denovo4418	27	3	0	0	1	21	44	17	0	3	5	0	1	33	20	0	3	0	1	0	20	77	0	3	9	5	0	17	0	1	19	14	0	6	2	0	0	3	0	10	0	7	59	0	0	0	0	0	0
denovo18299	0	2	0	0	0	0	0	1	3	0	0	74	0	1	1	2	6	1	30	0	0	3	0	7	4	0	2	0	0	0	57	0	0	0	0	0	0	83	0	0	1	0	36	0	0	1	3	1	162
denovo33047	3	1	2	233	3	0	12	6	8	0	10	0	0	5	0	3	0	1	20	0	0	2	21	12	0	0	0	0	0	97	13	29	16	249	0	2	0	0	14	16	11	42	30	0	14	0	0	0	0
denovo10330	6	0	1	0	0	12	45	0	3	10	0	2	0	0	0	3	0	0	9	0	0	1	1	126	0	119	3	1	37	0	29	0	0	0	1	8	1	1	0	0	176	0	0	9	0	31	6	0	2
denovo50805	0	0	0	39	45	15	4	2	2	103	19	0	6	4	2	250	2	122	5	18	1	0	0	6	5	27	1	0	25	24	0	7	59	0	9	1	6	3	23	1	19	1	6	3	0	0	0	0	4
denovo15919	0	4	17	0	0	2	0	7	0	0	0	0	1	0	0	12	4	0	1	0	5	0	70	2	0	0	0	3	0	0	0	0	0	6	0	0	1	0	0	3	0	0	0	46	1	0	1	0	0
denovo47823	3	15	3	0	4	0	0	3	4	6	0	2	14	4	1	40	0	0	0	1	1	4	1	7	6	11	8	0	5	48	16	3	13	0	15	5	25	2	9	9	4	5	9	5	2	5	0	6	16
denovo48486	0	0	0	0	0	16	0	2	0	0	0	0	0	0	0	0	0	0	0	0	0	0	0	0	0	0	457	0	0	0	23	0	0	0	0	0	0	0	5	22	0	0	0	68	0	0	0	0	0
denovo32428	0	0	0	0	0	25	0	6	0	0	0	0	0	0	0	0	0	0	10	0	0	0	1	4	0	0	587	0	0	0	47	0	0	0	0	0	0	0	16	5	0	0	0	83	2	3	5	0	0
denovo38943	1	4	0	0	0	16	0	2	0	1	0	49	0	0	0	1	0	0	0	0	0	1	1	4	1	0	57	0	0	0	33	0	3	1	11	0	0	0	0	0	15	0	0	24	0	47	69	0	2
denovo37073	6	0	0	0	0	6	0	0	0	0	0	84	0	0	0	0	6	0	0	1	0	0	2	9	1	0	548	0	0	0	21	0	0	0	141	0	19	0	3	0	0	0	0	12	1	21	41	0	0
denovo1418	13	1	0	0	0	1	0	3	24	3	0	14	25	31	15	0	16	0	36	2	20	35	0	0	15	0	8	8	0	0	2	82	0	2	23	11	1	11	8	1	0	1	6	0	2	1	2	13	0
denovo3388	0	7	0	0	0	37	2	1	0	0	0	1	1	0	2	0	0	0	5	0	1	3	0	0	0	3	2	16	29	0	0	2	0	1	41	9	0	1	77	12	89	0	0	0	0	26	0	21	4
denovo45653	4	1	0	0	0	80	8	0	4	1	0	0	3	7	0	0	0	9	15	0	17	6	0	8	2	34	16	0	52	0	1	1	3	0	39	37	0	32	11	1	0	1	0	104	0	15	7	42	10
denovo19698	7	9	2	5	36	2	1	24	1	23	19	22	8	2	6	17	7	4	0	4	0	4	7	8	4	3	11	5	1	4	37	16	29	2	7	3	6	5	9	15	6	2	13	4	12	13	1	0	11
denovo33312	1	7	0	0	0	1	199	0	1	1	0	1	4	0	0	0	0	0	14	0	0	0	0	1	0	4	56	0	8	0	5	0	0	0	4	369	0	0	1	7	18	0	0	2	0	87	1	1	13
denovo377	0	11	0	0	0	0	0	0	1	20	1	35	0	0	3	0	0	0	4	9	0	23	0	0	2	0	2	0	43	0	6	0	0	0	0	2	1	0	0	0	0	0	23	0	0	26	127	2	0
denovo10117	30	0	0	0	0	4	0	52	0	0	1	6	22	0	13	57	24	0	0	0	0	0	0	3	14	0	0	98	0	0	3	7	2	0	0	0	0	0	0	0	0	0	1	0	0	2	0	0	0
denovo19360	15	32	0	0	0	2	6	0	18	0	0	3	0	0	3	0	0	0	3	0	2	1	0	0	2	1	16	0	12	0	0	0	0	1	13	11	2	99	0	4	7	27	0	22	0	0	9	11	8
denovo8463	4	1	0	0	0	0	0	0	0	1	0	13	0	0	11	0	3	0	0	0	37	64	0	3	98	0	9	0	52	0	2	1	0	0	19	2	2	0	0	11	0	1	5	8	0	2	0	33	24
denovo28041	0	0	0	0	1	0	20	0	0	6	0	0	0	0	0	0	3	0	0	0	0	6	0	0	1	0	10	0	7	0	4	0	0	0	0	10	0	4	2	1	9	0	0	0	0	140	0	6	0
denovo14364	7	0	1	0	0	6	4	1	1	9	1	4	8	20	39	1	11	0	6	0	18	50	0	0	106	9	0	30	0	0	13	13	0	0	4	0	0	1	0	2	0	0	9	0	0	0	1	35	0
denovo37676	1	0	0	0	15	0	0	0	4	0	0	0	0	0	0	3	0	0	43	0	0	0	0	0	0	0	0	0	0	30	78	4	0	0	0	0	0	0	0	0	0	1	0	0	3	0	0	0	0
denovo43344	2	0	0	0	0	0	0	0	0	13	0	0	2	0	0	0	0	0	0	0	0	2	0	0	0	9	7	0	0	0	0	0	0	0	6	0	0	39	0	0	5	0	17	0	0	7	29	0	0
denovo40936	7	1	2	30	26	3	0	4	0	13	0	0	2	1	0	22	0	0	0	1	0	0	4	5	0	1	0	0	5	0	0	2	0	0	0	0	1	1	2	10	1	545	2	1	0	1	4	0	1
denovo29917	4	4	0	0	3	0	0	2	0	0	1	28	96	0	2	7	3	0	0	0	0	4	0	0	7	0	0	0	0	0	16	156	1	0	0	0	0	0	4	2	0	0	0	0	0	1	0	0	0
denovo45595	3	3	0	0	0	44	46	16	1	10	5	0	6	5	0	0	0	1	2	4	3	1	0	14	0	0	0	1	0	2	4	4	0	18	7	2	2	11	8	0	0	67	97	5	0	0	0	0	0
denovo27451	0	0	26	62	54	0	1	2	0	2	6	1	3	0	1	6	6	1	0	14	5	1	13	1	0	3	0	0	0	3	0	1	52	5	0	0	16	0	3	16	0	0	1	1	91	0	1	0	2
denovo24646	16	0	0	0	0	0	2	0	0	0	0	0	0	1	5	0	1	0	3	0	14	14	0	5	0	0	7	0	22	0	6	28	0	1	14	7	1	7	0	1	0	0	1	5	0	26	0	4	3
denovo25967	12	0	14	0	1	7	1	212	0	0	11	0	10	5	72	152	17	0	0	1	1	4	1	12	3	0	0	2	0	0	0	2	1	1	0	0	0	0	4	8	0	0	0	1	3	0	0	0	0
denovo41929	7	0	0	0	0	0	0	1	0	0	0	2	2	8	0	2	1	0	0	0	0	1	0	0	0	0	3	0	0	0	1	0	1	0	3	0	0	14	0	1	0	1	2	3	7	69	31	1	1
denovo58266	1	0	0	0	0	0	201	0	10	1	0	0	0	0	0	0	0	0	5	0	0	35	0	39	1	0	0	0	0	0	0	0	0	0	2	24	0	1	2	2	0	55	0	1	0	28	0	0	13
denovo56271	9	6	0	0	0	3	4	0	1	0	0	2	11	5	13	0	14	0	32	0	44	16	1	1	58	0	8	28	0	0	9	22	0	3	17	1	0	44	0	6	0	0	10	0	0	4	6	18	0
denovo3962	0	0	0	0	0	0	0	1	2	0	0	0	2	12	4	0	0	0	0	0	0	1	0	1	0	0	0	1	0	0	0	0	0	0	0	0	1035	0	0	3	0	0	3	0	0	0	0	0	0
denovo26281	2	4	0	0	0	0	0	0	18	0	0	0	16	0	2	0	0	2	0	0	1	0	0	0	0	5	0	0	28	0	0	5	1	0	0	12	0	2	0	4	1	0	0	14	0	16	94	0	0
denovo57366	2	0	0	0	0	15	9	0	0	0	0	0	0	0	0	0	0	0	3	0	2	0	0	20	0	45	13	0	0	0	1	0	0	0	12	47	0	0	0	0	1	0	0	0	0	2	0	1	0
denovo33698	39	6	0	0	0	0	0	0	0	0	0	1	0	15	0	0	1	0	2	0	0	10	0	0	1	0	0	0	0	0	1	0	0	1	0	238	0	1	13	6	0	0	0	0	8	0	1	5	2
denovo18328	34	0	0	0	0	48	7	0	23	0	0	2	3	0	2	0	2	0	8	10	1	1	40	27	7	0	6	1	0	37	2	11	0	0	0	0	0	2	0	5	0	3	3	1	0	5	0	0	1
denovo966	1	1	6	9	3	0	2	14	0	62	44	2	6	10	1	18	5	0	2	15	0	9	14	14	0	75	0	4	0	5	0	5	8	30	0	0	0	0	2	3	0	8	6	1	6	0	0	0	0
denovo18498	5	2	0	0	0	8	0	0	1	0	0	0	0	11	1	0	29	2	0	0	0	13	0	0	226	0	39	2	3	0	33	0	0	0	2	5	8	0	0	0	0	0	0	2	1	35	0	0	0
denovo4847	0	0	0	332	0	3	0	0	4	0	0	0	0	0	0	0	0	0	0	0	0	0	0	0	0	2	0	1	0	0	0	0	0	0	0	0	0	0	13	1	0	0	0	0	0	3	0	0	0
denovo32628	9	0	0	0	0	0	0	2	10	0	0	15	51	9	10	0	22	0	36	0	15	18	0	0	10	0	5	22	0	1	9	81	0	3	7	7	0	7	2	3	2	0	0	0	16	0	4	11	0
denovo31633	0	0	0	0	0	0	0	0	0	74	0	0	0	0	0	0	0	0	0	42	0	1	0	0	0	0	0	0	0	0	0	0	0	0	0	7	0	0	0	0	0	39	0	0	0	0	0	0	0
denovo19428	0	0	0	0	0	2	1	0	84	0	0	4	1	61	5	0	0	0	7	0	1	30	0	11	3	0	11	0	18	0	4	2	4	1	7	3	6	3	3	2	1	0	0	0	0	3	6	9	14
denovo36388	0	1	0	0	0	8	1	0	0	0	0	5	0	0	1	0	0	0	9	0	7	2	0	5	0	0	82	0	7	0	10	0	0	0	24	8	0	0	4	0	2	0	0	6	0	33	5	0	17
denovo49929	19	28	0	0	0	55	0	0	2	0	0	5	0	2	1	0	2	0	0	0	70	4	0	5	29	0	0	0	0	0	0	3	1	0	8	1	0	2	0	3	0	0	5	0	0	8	6	54	1
denovo29988	5	15	0	0	0	0	1	1	5	0	1	0	2	3	0	0	0	1	0	1	0	2	0	1	37	0	0	27	5	0	3	3	14	2	1	0	0	1	3	10	5	12	3	13	0	8	0	0	1
denovo468	0	8	0	0	0	0	0	0	0	0	0	344	0	0	1	0	0	0	0	0	0	0	0	0	57	0	16	10	26	0	14	19	0	6	1	2	0	0	0	0	0	0	7	1	0	0	0	0	0
denovo52468	8	1	0	0	0	0	0	0	1	1	0	1	7	9	9	0	0	0	6	5	1	2	0	1	47	0	4	15	2	1	1	3	6	1	25	41	2	8	33	7	33	0	13	0	14	2	6	179	1
denovo17988	5	2	2	9	0	0	4	13	0	1	6	1	24	0	16	1	0	0	0	9	6	0	34	4	0	12	0	3	1	6	0	3	12	129	0	0	7	0	5	3	1	0	11	0	0	0	0	0	0
denovo13217	2	10	0	0	0	12	2	0	1	0	0	9	0	1	0	0	0	0	3	0	8	4	0	1	1	0	8	0	7	0	5	0	0	0	11	2	0	9	3	5	6	11	0	42	0	28	1	8	4
denovo8096	47	99	0	0	2	0	1	0	2	0	0	0	2	1	0	11	7	11	0	1	9	5	0	1	1	0	0	1	0	0	0	1	2	0	0	0	0	0	1	6	0	0	11	2	0	3	0	42	0
denovo51426	7	14	4	0	0	0	0	0	0	0	0	0	0	0	3	0	2	0	1	0	0	0	0	0	8	0	0	0	0	0	0	2	0	1	0	1	0	0	13	0	0	0	1	3	29	0	0	0	0
denovo12168	0	0	0	0	0	18	23	0	0	0	0	0	0	0	0	0	0	0	1	1	0	0	0	0	0	0	0	0	0	0	0	0	2	0	97	2	0	20	0	0	0	30	0	4	0	50	0	26	22
denovo52939	23	11	0	0	2	0	12	8	0	2	2	0	11	7	5	0	2	0	0	0	0	8	0	3	1	5	0	38	0	0	25	6	0	3	9	0	0	0	5	12	0	8	92	0	0	0	0	2	0
denovo31	4	1	0	0	28	0	37	5	1	9	0	0	4	1	0	0	0	0	2	6	2	4	0	8	0	43	0	8	0	0	1	0	0	9	0	2	0	0	0	4	0	34	1	2	0	0	0	0	0
denovo15737	10	2	1	0	0	0	0	7	1	0	16	0	5	37	3	1	0	0	0	6	10	0	0	0	1	27	0	11	0	0	17	9	1	47	2	0	1	0	0	1	0	22	41	0	0	0	0	0	0
denovo56536	0	0	0	1	1	0	2	1	0	0	0	0	0	0	0	0	0	0	0	1	0	0	0	0	0	0	0	0	1	17	0	1	0	0	16	0	86	1	0	0	6	0	0	18	3	76	0	0	5
denovo12044	2	5	1	0	0	0	0	0	1	0	2	12	6	2	0	3	19	0	7	0	0	2	20	0	6	0	18	0	0	0	2	8	0	0	1	0	0	0	0	0	15	0	0	0	0	61	10	0	40
denovo15381	4	1	2	0	0	0	0	18	0	0	0	0	0	9	10	6	1	0	0	0	0	0	0	1	0	0	0	2	0	6	0	0	0	3	0	0	0	0	9	1	0	0	7	0	21	32	0	0	0
denovo57745	1	0	0	0	0	0	0	0	7	0	0	0	0	12	3	1	0	12	0	0	1	11	10	2	0	3	7	0	1	0	0	0	0	0	0	0	5	0	0	7	0	0	51	26	0	0	5	0	41
denovo55254	0	0	0	0	0	0	0	2	0	1	0	0	2	3	1	0	0	0	2	0	0	0	0	0	1	0	0	0	3	0	21	14	4	2	0	0	0	0	3	19	3	2	1	0	0	2	0	0	0
denovo58048	2	8	0	0	0	3	1	0	7	0	0	1	0	0	0	0	1	0	0	0	3	3	0	0	10	0	27	1	10	0	5	0	2	0	32	0	1	5	0	1	11	4	1	4	0	44	9	5	9
denovo34284	0	0	2	2	60	0	3	1	1	1	0	0	0	0	0	0	0	0	2	55	0	1	0	7	0	49	0	0	0	0	0	0	0	57	0	0	0	0	0	2	0	29	0	0	0	0	0	0	0
denovo35504	0	0	0	0	0	2	60	3	18	11	2	0	2	2	0	0	0	0	2	0	5	2	0	3	14	0	0	2	38	0	7	0	2	0	33	12	0	2	2	0	5	6	1	1	0	53	1	7	0
denovo40501	0	1	11	1	2	0	0	27	0	54	12	4	0	1	0	4	2	13	0	2	0	2	61	6	0	2	1	0	0	28	0	0	37	12	0	1	16	0	3	3	3	0	1	7	44	0	0	0	0
denovo24620	1	8	0	0	0	3	6	1	0	6	1	1	0	0	0	0	0	52	0	1	6	1	0	21	0	57	0	9	0	0	0	0	55	1	1	1	1	2	9	21	0	2	0	32	2	0	0	0	1
denovo45671	1	0	0	0	0	14	24	1	8	2	0	0	0	1	0	0	0	0	0	0	1	3	0	0	0	4	14	0	48	0	8	0	2	1	0	3	2	0	2	3	33	0	0	9	0	53	43	0	4
denovo7448	5	0	0	0	1	1	1	255	0	0	3	0	2	2	47	109	36	0	0	0	3	0	0	11	0	3	0	2	0	0	0	0	0	0	0	0	3	0	0	5	0	0	0	2	0	0	0	0	0
denovo15527	5	0	46	0	0	0	0	21	0	0	14	0	0	0	38	39	1	1	1	0	3	4	0	21	0	0	2	6	7	0	0	0	3	0	0	0	4	0	0	35	0	0	0	23	0	1	0	0	2
denovo34509	0	0	0	0	1	0	1	0	0	3	0	1	2	0	0	0	0	0	0	0	0	0	5	1	3	10	1	0	3	10	20	1	6	1	14	0	2	0	25	4	2	0	0	0	0	29	0	0	1
denovo57141	51	1	0	0	0	0	0	14	0	0	11	0	3	0	0	41	0	0	0	0	2	2	0	1	7	0	0	31	0	0	0	2	0	0	0	0	0	0	0	0	0	0	0	0	0	3	4	0	0
denovo33353	9	46	0	0	0	0	0	0	3	0	0	0	2	5	3	0	0	0	0	0	2	1	0	0	12	0	0	23	0	0	4	4	2	15	0	0	0	0	0	2	0	2	4	1	0	1	0	3	2
denovo58572	0	0	0	0	0	40	1	0	2	0	0	2	0	0	0	0	0	0	3	0	1	0	0	6	0	29	1	0	2	0	2	0	0	0	18	14	0	0	0	0	0	0	2	0	0	4	2	2	0
denovo54400	0	1	0	0	1	0	0	1	4	1	22	0	12	18	6	0	14	0	6	0	8	0	0	0	2	7	6	12	0	4	9	13	0	15	7	14	0	13	2	0	3	0	5	0	0	0	1	1	0
denovo19560	0	8	0	0	0	3	8	0	0	0	3	0	0	0	2	0	0	141	0	0	48	0	0	13	1	10	2	2	2	0	0	0	50	1	2	3	0	1	6	9	0	3	1	18	1	0	1	0	2
denovo39617	0	0	0	0	0	0	0	0	0	0	0	16	0	3	1	0	23	0	0	0	0	4	0	0	6	0	5	0	0	0	13	0	0	0	0	0	0	0	0	0	0	0	22	0	0	3	50	0	0
denovo49033	0	4	0	3	5	0	94	1	1	2	9	5	34	1	0	3	1	1	0	0	0	2	2	1	5	0	0	0	0	0	6	3	25	0	3	0	0	3	98	37	1	44	1	0	0	2	0	36	0
denovo2945	2	0	0	0	0	1	0	1	0	0	39	0	0	0	0	0	1	0	2	0	0	5	0	9	0	56	2	2	41	0	0	0	0	1	0	0	0	0	2	0	0	0	6	8	0	0	0	0	0
denovo4410	0	2	0	0	0	0	0	0	0	0	0	1	0	0	0	1	0	0	0	0	0	0	2	1	4	0	3	0	0	3	0	14	0	3	0	7	0	0	2	113	0	0	0	0	25	26	0	0	0
denovo50107	3	21	0	0	13	9	17	2	0	0	0	0	0	0	0	0	0	13	6	0	1	2	34	0	0	0	0	0	0	0	0	0	1	2	4	6	7	12	3	50	1	0	22	19	9	7	0	0	15
denovo26795	0	9	1	6	13	0	2	2	0	22	1	0	33	0	3	13	0	0	3	4	0	1	0	6	0	64	0	0	0	0	0	13	1	2	0	0	0	0	0	8	0	0	15	0	0	0	0	0	0
denovo26424	0	0	0	11	0	2	14	7	5	4	24	0	1	0	0	0	0	0	6	293	0	1	0	18	0	0	0	0	6	0	0	1	0	6	0	2	0	1	22	0	0	92	9	0	0	0	1	0	0
denovo30575	0	3	13	22	6	0	1	14	0	9	45	0	8	2	0	6	7	0	1	29	1	0	9	7	0	56	0	0	0	5	0	18	0	28	0	1	2	0	1	2	0	3	1	0	3	0	3	0	0
denovo41500	4	0	0	0	0	5	1	56	0	0	0	0	40	7	7	1	8	0	0	0	2	4	1	3	0	2	0	11	0	0	25	50	1	2	1	0	1	0	0	1	0	2	18	0	0	0	0	0	0
denovo15198	0	0	0	0	0	0	3	0	9	35	0	0	0	0	0	6	0	0	0	0	0	0	0	74	0	98	0	0	0	4	11	0	0	0	0	3	0	1	0	2	4	0	2	2	0	0	3	0	1
denovo29575	8	3	0	0	0	5	2	0	1	0	0	14	1	0	2	0	0	0	59	0	16	10	0	0	0	7	3	1	22	0	5	12	8	2	15	0	0	1	0	7	2	0	4	12	0	20	1	0	21
denovo57757	0	0	0	0	22	7	2	0	0	2	0	1	0	3	12	0	2	0	4	0	0	25	4	2	0	42	4	0	0	0	4	19	34	0	0	0	3	1	0	3	8	0	6	0	0	2	0	1	11
denovo46113	0	0	0	0	0	11	0	6	19	2	72	0	14	4	6	0	1	0	0	1	16	8	0	0	1	0	0	0	0	0	1	0	4	1	2	0	3	0	18	0	0	0	3	0	0	0	1	2	0
denovo11044	1	0	9	1	0	0	1	1	12	2	5	0	3	7	0	3	0	0	0	9	0	1	12	0	0	10	0	0	0	0	3	0	12	6	0	2	9	0	19	3	1	0	0	0	0	0	2	0	0
denovo44503	2	2	14	4	2	2	1	17	0	61	45	4	17	3	4	23	5	2	5	15	0	3	62	13	0	22	0	0	0	2	0	0	20	13	0	0	1	0	1	0	0	0	0	1	13	0	0	0	0
denovo23245	1	1	0	0	0	7	33	0	0	0	0	3	3	2	1	0	0	0	9	0	13	13	0	16	1	0	38	2	1	0	8	1	0	0	2	16	0	0	0	9	0	0	1	0	0	12	0	0	0
denovo13817	6	9	0	0	0	0	0	21	0	1	0	9	20	0	16	1	77	0	0	0	0	3	0	0	2	1	1	28	0	1	12	50	0	0	0	0	4	0	1	1	0	0	2	0	0	0	0	0	0
denovo50731	0	1	0	0	0	0	0	0	0	0	0	1	0	1	1	0	0	0	0	0	1	0	0	3	25	0	46	0	11	0	0	0	7	0	9	0	0	3	0	0	14	0	0	12	0	3	3	21	8
denovo50875	1	1	0	0	0	0	29	1	0	0	0	0	0	0	0	0	0	0	1	29	0	0	0	2	0	39	0	1	9	1	0	0	0	0	0	0	0	1	0	0	0	22	0	3	0	0	0	0	2
denovo23023	23	3	0	0	0	0	0	0	0	0	0	5	0	0	4	0	0	0	0	0	0	1	0	0	1	0	0	0	0	0	0	0	0	0	0	0	0	0	0	1	0	0	0	0	0	21	80	0	0
denovo22932	0	5	0	0	0	2	5	0	0	0	0	24	0	0	1	0	0	0	5	0	0	1	0	0	2	8	3	0	35	0	1	0	0	0	3	4	0	80	0	0	0	6	2	2	0	12	3	41	7
denovo36777	24	4	0	0	0	8	0	0	0	0	0	6	0	0	36	0	0	0	0	0	0	0	0	0	19	0	0	0	0	0	3	0	0	0	0	0	0	58	0	1	0	0	0	0	2	0	0	0	0
denovo40821	0	0	0	0	0	28	0	0	0	1	0	0	0	0	0	0	0	0	0	0	0	0	0	0	0	0	0	0	16	0	14	0	0	0	64	31	0	0	0	0	154	0	0	30	0	0	0	0	0
denovo33713	1	1	0	0	0	0	0	4	0	0	0	5	13	0	13	0	117	0	6	0	0	3	0	1	3	0	0	0	0	1	13	66	0	0	0	1	0	0	0	0	0	0	0	0	0	0	0	8	0
denovo23978	1	2	0	0	0	0	0	0	0	0	0	126	0	0	5	0	5	0	32	0	0	0	0	0	19	0	0	18	33	0	8	13	0	0	1	3	1	0	0	0	0	0	8	0	0	0	0	0	1
denovo40825	18	2	0	0	0	0	0	23	0	0	0	3	0	20	0	0	0	0	7	2	0	0	0	6	0	0	0	0	4	0	0	0	7	18	0	0	0	0	0	6	0	0	0	1	9	0	0	0	0
denovo51883	5	0	0	0	0	0	0	2	28	1	45	3	49	16	23	0	20	0	14	0	9	22	1	0	10	0	1	5	0	0	0	24	0	0	2	0	0	6	2	0	1	0	8	0	0	0	5	2	0
denovo27828	9	0	0	0	0	10	6	0	9	4	1	1	0	3	1	2	2	0	35	0	13	4	0	3	0	0	4	0	7	1	14	6	11	0	3	9	0	2	7	4	0	0	5	0	1	10	3	0	5
denovo40879	1	1	0	0	4	1	0	2	30	1	8	2	2	0	0	0	2	0	4	0	0	27	0	2	0	43	0	0	5	0	1	17	3	1	0	1	0	12	0	2	106	8	7	0	0	0	17	20	0
denovo38360	0	0	0	0	0	12	34	2	2	2	0	0	0	0	0	0	0	0	0	36	20	0	0	20	0	1	0	1	0	0	0	0	5	0	3	13	0	2	7	0	0	56	0	11	0	2	1	0	0
denovo15164	10	2	0	0	0	10	3	7	0	8	0	0	13	2	0	0	1	1	0	0	3	23	0	2	10	2	0	4	0	1	18	6	0	10	0	0	0	0	0	1	0	10	66	0	0	0	0	0	2
denovo19386	0	3	0	0	0	0	0	0	19	0	0	10	0	0	1	0	2	0	0	0	0	0	0	8	1	0	9	0	0	0	12	0	0	0	12	8	0	0	0	0	0	0	0	0	0	7	0	0	0
denovo10549	0	1	14	8	12	0	0	12	0	68	20	3	7	0	1	16	5	0	2	28	0	0	69	9	0	18	0	0	0	0	0	2	16	39	0	0	1	0	0	2	0	1	0	0	14	0	1	0	0
denovo28326	0	0	0	0	0	0	11	3	24	38	0	0	0	0	0	0	3	1	0	0	0	5	17	0	0	58	0	0	0	0	0	0	51	0	2	0	0	0	0	0	4	14	1	0	13	0	3	3	0
denovo2602	0	5	0	0	0	0	0	0	0	0	0	6	17	2	0	2	0	0	1	0	0	1	0	1	4	0	4	0	0	0	4	34	2	0	0	0	0	0	4	6	0	0	0	0	0	7	1	0	0
denovo18199	1	11	0	0	0	0	0	0	2	0	0	2	0	0	0	0	0	0	1	1	1	0	0	6	1	10	2	1	0	0	0	0	1	0	6	1	0	9	1	0	0	10	0	0	0	1	5	0	0
denovo34315	4	0	0	0	0	5	0	8	5	4	66	0	70	13	18	0	34	0	4	1	0	13	0	0	1	0	2	19	0	0	3	4	1	0	3	1	0	0	1	5	0	0	9	0	1	0	1	2	0
denovo13504	0	1	0	0	0	1	46	0	0	0	0	0	0	0	0	0	0	0	2	0	0	0	0	1	0	18	28	0	13	0	2	0	0	0	1	106	0	0	2	6	49	0	0	3	0	23	0	0	6
denovo31557	6	0	0	0	0	7	5	0	2	0	0	7	0	0	5	0	3	0	4	0	39	4	0	0	86	0	4	2	1	0	1	5	0	1	22	7	0	26	0	2	0	0	1	0	0	5	7	17	0
denovo51239	13	8	0	0	2	0	0	5	0	0	0	1	0	5	1	0	13	0	1	0	0	1	0	0	7	0	0	0	0	0	0	0	0	0	4	0	0	0	0	38	0	8	0	0	0	2	0	0	0
denovo49049	3	0	0	0	0	0	0	8	12	0	47	0	19	15	2	0	10	0	16	3	4	11	3	1	0	10	3	9	0	0	5	25	0	2	4	5	3	21	5	0	1	0	16	0	3	0	2	0	0
denovo38070	1	3	0	0	0	2	7	0	0	1	0	0	0	0	0	0	0	34	0	5	25	1	0	9	0	40	0	25	2	0	1	0	10	0	0	0	2	2	6	12	0	7	0	20	0	1	2	0	0
denovo6775	6	2	0	0	0	12	2	3	1	2	4	0	8	15	4	0	1	0	0	0	8	38	1	1	1	5	0	1	0	1	20	5	0	16	8	0	3	7	2	0	0	1	29	0	0	0	1	0	0
denovo56619	0	7	0	0	0	0	96	0	5	1	0	5	2	0	0	0	0	0	17	0	0	0	2	4	0	6	16	1	2	0	2	0	0	0	0	114	0	0	2	3	11	0	0	1	0	16	1	6	2
denovo46531	0	0	0	0	0	0	0	0	0	0	0	0	0	0	0	0	0	0	0	0	0	0	0	0	0	1	0	0	0	0	0	0	0	0	1	0	0	0	1	0	1	0	0	0	0	206	0	0	0
denovo4137	0	2	0	0	3	0	0	3	0	1	3	0	0	15	4	0	2	0	0	0	0	0	1	1	0	0	0	0	0	0	0	0	0	0	0	8	0	0	1	10	6	0	2	8	0	0	1	0	10
denovo9177	1	0	0	1	0	2	1	0	0	0	0	0	0	0	0	0	0	0	0	0	0	2	0	1	0	0	0	0	0	0	0	0	0	0	0	0	0	0	0	0	0	0	0	0	3	3	0	0	0
denovo13975	0	1	11	16	8	0	1	5	0	6	24	0	4	1	0	9	7	0	5	62	2	2	8	6	0	17	1	0	0	3	0	1	11	173	0	0	0	0	2	2	0	1	1	0	2	0	0	0	0
denovo46763	1	6	0	0	0	2	3	0	0	1	0	0	0	0	0	0	0	79	0	0	16	0	0	1	0	10	1	10	4	0	0	0	12	0	4	2	0	1	11	12	0	10	0	48	2	2	0	0	7
denovo4221	1	0	0	0	0	4	73	0	0	0	0	0	0	1	1	0	0	0	3	0	14	33	0	4	0	0	1	0	0	0	2	0	0	0	38	1	0	0	2	1	1	1	0	2	0	9	0	0	1
denovo3194	1	0	0	0	0	3	1	0	0	0	0	0	0	3	1	0	3	0	0	0	8	7	0	0	20	0	34	4	1	0	5	0	0	1	12	0	0	1	0	2	0	0	2	1	0	13	0	6	0
denovo14330	0	1	0	0	1	0	5	0	0	0	0	0	0	0	0	0	0	0	0	0	0	2	0	0	19	105	38	0	9	0	0	2	0	0	10	0	0	57	0	1	0	3	1	0	0	47	1	1	1
denovo56946	0	1	0	0	0	21	30	7	31	2	13	0	0	0	1	0	0	0	2	31	0	1	0	19	0	0	0	20	0	0	0	0	1	3	1	1	0	1	3	0	0	16	49	1	0	0	0	0	0
denovo18862	1	0	0	1	0	0	0	0	0	0	0	0	0	0	0	0	0	1	0	0	0	1	1	0	0	0	0	0	3	0	0	0	0	0	0	0	0	0	0	0	0	0	0	0	0	0	0	0	0
denovo52432	2	3	0	0	0	1	5	1	0	0	2	0	0	0	0	0	0	1	0	1	37	3	0	17	0	80	0	23	0	0	0	0	7	0	3	0	7	1	3	2	0	8	0	2	1	0	0	0	0
denovo32417	9	0	0	0	0	0	1	0	3	1	0	0	0	37	14	0	0	66	0	0	0	32	0	13	0	0	4	0	0	1	0	0	0	1	0	0	0	1	0	0	0	0	6	31	0	0	1	1	0
denovo28663	8	6	0	1	0	10	2	0	0	16	0	0	2	1	0	5	0	0	0	1	0	5	0	0	9	4	0	13	0	0	21	1	0	0	3	0	0	0	1	4	0	5	63	1	0	0	0	7	0
denovo6669	0	0	0	0	0	0	0	0	0	0	0	0	0	0	0	0	0	0	1	0	0	0	0	0	0	0	2	0	0	1	0	0	0	0	0	32	0	0	0	0	0	160	0	0	0	23	0	0	27
denovo36657	0	1	0	0	0	4	5	0	0	0	0	0	0	0	1	0	0	87	0	1	20	0	0	5	0	5	1	3	5	0	0	0	19	0	1	2	0	0	2	3	0	0	0	16	0	1	0	0	2
denovo45822	6	2	0	0	0	2	0	0	16	0	0	0	6	5	10	0	5	0	14	0	18	10	0	0	20	0	4	12	0	0	2	15	0	0	11	2	0	11	0	3	0	0	4	0	0	1	2	2	0
denovo872	0	6	0	0	0	3	6	0	0	0	0	0	0	4	0	0	0	0	1	0	2	0	0	11	5	3	4	1	4	0	0	0	0	9	12	0	0	15	0	0	8	0	0	10	0	135	0	3	4
denovo41480	0	29	0	0	1	0	0	0	0	0	0	0	7	1	0	2	1	0	0	0	0	5	0	0	4	0	0	62	1	0	0	10	0	1	0	0	0	0	0	1	3	0	0	1	0	0	0	0	0
denovo7286	4	1	0	0	0	0	0	0	0	0	0	41	0	12	0	3	39	0	0	0	0	2	1	0	0	0	0	26	0	0	0	0	0	0	0	0	0	0	0	0	0	0	0	0	0	36	1	16	31
denovo41026	0	1	0	0	2	0	5	0	0	0	0	0	0	0	0	0	0	0	2	16	0	1	0	0	2	9	0	1	0	0	0	0	0	1	0	0	0	0	0	0	0	12	0	1	0	0	0	0	0
denovo52270	4	3	0	0	0	0	0	0	0	50	0	0	12	3	2	0	2	0	0	0	0	0	0	11	4	0	0	1	2	0	18	0	0	0	79	0	0	0	1	0	0	0	47	90	0	5	5	16	5
denovo54773	6	20	0	0	0	0	16	4	2	0	0	0	0	3	1	1	0	0	0	1	1	0	0	0	1	1	0	5	1	0	4	2	10	3	1	1	1	2	1	3	3	10	3	7	0	2	0	1	0
denovo19298	0	1	20	0	0	0	0	17	0	0	5	0	0	0	15	18	0	1	0	0	1	0	0	8	0	0	0	0	11	0	0	1	0	0	0	0	3	0	0	13	0	0	0	38	0	0	0	0	1
denovo4855	1	0	0	0	0	3	3	0	14	0	0	1	3	102	2	0	0	0	3	0	0	8	0	1	3	0	10	0	1	0	5	3	0	0	26	8	0	23	2	0	0	0	1	2	0	0	0	9	1
denovo26027	2	0	0	0	0	10	55	0	2	0	0	0	0	0	0	0	0	0	12	0	5	5	0	5	12	0	10	2	0	0	14	0	0	0	11	5	0	5	0	4	1	0	0	0	0	12	1	26	0
denovo26912	0	11	0	0	0	0	0	0	0	0	0	95	0	0	4	0	0	0	0	0	0	1	0	0	23	0	14	11	65	0	72	0	0	1	0	1	0	0	1	0	0	0	0	0	0	2	0	0	2
denovo40850	5	2	0	0	0	7	2	3	3	0	0	0	0	6	3	0	1	3	0	0	7	7	1	11	0	0	7	0	3	0	9	0	0	13	54	0	0	55	0	0	6	0	1	15	0	6	5	5	38
denovo10090	1	0	5	16	3	0	0	3	0	1	79	1	2	0	3	4	2	0	2	110	1	0	2	3	0	16	0	0	0	1	0	6	0	78	0	0	4	0	1	0	0	0	0	0	8	0	0	0	0
denovo35633	1	0	0	0	2	5	0	1	23	6	33	0	45	9	17	0	4	0	0	0	5	10	0	0	29	0	0	9	0	0	2	7	0	0	0	1	1	0	1	1	0	0	4	0	0	0	3	1	0
denovo50331	0	5	0	0	0	14	10	0	1	0	0	0	0	0	0	0	0	0	0	0	2	0	0	4	32	0	36	1	7	0	7	0	0	0	14	3	0	2	1	1	12	0	1	0	0	42	4	4	0
denovo14735	0	2	0	0	0	15	13	0	0	2	0	0	0	0	1	0	0	5	0	2	14	0	0	19	0	9	0	5	0	0	0	0	12	0	7	4	0	4	9	1	0	29	0	16	0	0	0	0	1
denovo48202	0	4	0	0	0	0	0	0	0	0	0	12	0	0	0	0	18	0	8	0	0	5	0	0	0	0	0	1	0	0	0	0	0	0	0	265	10	0	0	3	0	1	0	0	0	1	1	0	56
denovo9966	0	3	6	1	1	2	3	10	0	24	3	0	0	0	1	2	0	0	1	0	0	0	8	14	0	27	0	3	0	2	0	0	41	4	0	0	5	0	4	8	0	1	3	3	11	0	0	0	0
denovo35882	0	0	0	1	1	0	11	0	0	6	0	0	0	0	0	1	0	0	2	36	0	0	0	1	0	45	0	2	0	0	0	0	0	1	0	0	0	0	0	0	0	12	0	0	0	0	0	0	0
denovo35793	6	0	0	0	1	0	0	0	0	0	44	9	16	0	0	0	9	0	2	0	2	2	0	0	0	0	0	0	0	0	6	3	6	0	1	3	2	0	0	0	0	0	0	0	0	0	0	1	0
denovo2390	1	0	0	0	0	44	0	0	1	0	0	0	0	0	1	0	0	0	3	0	15	0	0	8	0	27	3	0	6	0	1	0	0	0	25	3	0	0	0	0	0	0	0	0	0	1	4	0	0
denovo11500	0	0	0	0	0	5	0	0	0	0	0	0	0	0	0	0	0	0	7	0	0	0	0	2	0	0	105	0	0	0	22	0	0	0	0	0	0	0	2	0	0	0	0	2	0	17	2	0	0
denovo47924	4	0	0	0	0	3	3	0	0	0	0	2	1	9	5	0	3	0	5	0	21	7	0	3	53	0	3	3	0	0	3	6	0	1	5	2	0	11	0	3	0	0	0	0	0	12	10	5	1
denovo34490	2	0	0	0	0	0	0	0	0	0	0	3	0	0	0	0	2	0	3	0	0	2	0	1	0	1	0	8	0	1	13	2	2	0	0	17	4	0	4	35	1	0	0	0	4	0	0	0	1
denovo24159	0	1	0	0	0	0	0	0	0	0	0	0	0	0	1	0	0	1	0	0	0	2	0	0	0	0	0	1	0	0	0	0	0	0	0	0	0	0	0	1	0	0	0	0	0	0	0	0	0
denovo21680	0	2	0	0	0	0	0	1	0	0	0	12	0	0	0	0	2	0	0	0	0	0	3	1	0	0	11	0	0	0	6	0	0	0	0	0	0	0	0	0	17	0	2	7	0	11	25	0	0
denovo46328	7	0	0	0	0	1	1	0	14	0	0	5	2	3	2	0	3	0	31	0	23	15	0	0	4	4	30	1	0	0	5	10	0	3	39	1	0	26	1	2	1	2	3	0	1	0	8	4	0
denovo34379	0	0	0	0	0	0	0	0	0	0	0	5	0	0	0	0	0	0	0	0	0	1	0	0	0	0	0	0	0	0	5	0	0	0	0	0	0	0	0	0	0	0	0	0	0	0	0	9	0
denovo30320	6	0	0	0	0	4	1	0	1	0	0	1	2	12	7	0	10	0	4	0	0	2	0	14	2	0	10	0	0	0	5	2	0	3	0	10	0	5	0	0	0	0	0	0	0	29	13	0	7
denovo15151	0	0	0	1	48	0	0	7	0	23	0	0	0	0	0	5	0	0	0	14	0	0	0	3	0	39	0	0	0	0	0	0	0	0	0	0	0	0	0	0	0	1	0	1	1	0	0	0	0
denovo17688	0	0	0	1	0	0	17	6	3	2	0	0	0	0	0	0	0	0	1	216	0	0	0	1	0	3	0	0	6	0	0	0	0	0	3	5	0	0	1	0	0	45	0	0	0	0	0	0	1
denovo11440	10	19	0	0	0	5	0	0	0	0	0	6	1	0	0	0	3	0	0	0	6	3	0	0	0	0	17	0	9	1	4	0	0	0	6	29	7	8	0	3	8	6	11	6	0	10	9	18	0
denovo29846	1	0	0	0	0	0	19	0	6	1	0	0	1	0	0	0	0	0	40	0	0	5	0	47	0	44	15	1	6	0	7	0	0	0	4	16	0	0	0	0	0	0	0	1	0	9	1	0	0
denovo32227	9	0	2	0	0	0	0	1	0	0	3	0	0	2	0	0	5	0	9	0	7	2	0	0	0	0	0	49	0	0	0	3	1	0	0	6	7	0	5	6	0	0	0	0	14	0	1	0	2
denovo41336	1	0	0	0	0	0	0	0	0	0	0	1	0	0	1	0	0	1	0	0	0	0	0	0	2	0	0	0	0	0	18	3	1	0	0	0	0	0	0	0	0	0	0	2	0	1	5	18	0
denovo50551	9	1	6	0	0	10	4	22	0	1	7	0	0	2	19	4	2	0	1	0	1	1	0	11	0	0	0	5	0	1	6	5	0	3	0	0	0	0	2	24	0	2	26	7	0	0	0	0	0
denovo20313	0	1	0	0	0	0	1	0	2	0	0	0	1	0	0	0	0	6	0	0	8	4	3	0	0	0	0	0	3	0	3	0	0	2	2	0	0	0	2	0	7	23	2	22	53	8	1	3	2
denovo19344	1	7	0	0	1	7	0	3	0	6	0	137	0	0	0	2	0	0	0	0	0	1	2	1	0	0	9	0	0	0	0	0	0	0	0	0	0	0	0	0	67	0	0	0	0	5	40	0	0
denovo22226	0	0	0	0	0	0	0	0	0	0	0	0	2	0	0	0	0	0	3	0	0	3	1	0	1	0	6	0	2	0	18	0	0	0	7	2	0	2	0	0	8	0	0	7	0	15	8	3	0
denovo46015	0	3	0	0	0	0	0	0	0	0	0	2	0	0	0	0	0	0	1	0	0	0	0	0	0	0	1	1	16	0	6	0	0	0	0	0	0	0	0	0	2	0	0	6	0	12	1	0	9
denovo6244	0	0	0	0	0	4	0	0	0	0	0	0	0	0	0	0	0	0	0	1	0	0	0	0	0	0	66	0	0	0	14	0	0	0	0	0	0	0	7	0	0	0	0	4	0	1	1	0	0
denovo26588	16	0	0	0	0	0	0	3	1	0	10	2	10	3	5	0	30	0	28	0	1	6	0	0	12	0	0	14	0	0	0	5	0	0	0	4	2	1	0	1	0	0	6	0	0	0	2	0	0
denovo48075	4	2	0	0	0	1	0	0	2	0	0	0	0	0	0	0	0	0	0	1	5	3	0	12	0	0	0	0	0	0	2	0	1	0	0	0	0	0	0	0	0	0	0	6	0	2	1	0	0
denovo27492	3	5	0	0	0	15	28	2	0	0	0	0	0	18	2	0	1	0	0	0	6	5	1	5	1	0	0	0	0	0	13	3	1	6	13	2	0	0	0	0	0	0	8	1	0	0	0	0	0
denovo24639	0	0	0	0	0	14	29	2	25	3	2	0	0	0	0	1	0	0	3	0	2	4	0	15	0	0	0	0	1	0	0	0	0	1	16	15	1	36	30	0	0	12	9	1	0	5	0	2	1
denovo55483	0	0	0	0	0	0	0	0	0	0	0	0	0	0	2	0	0	0	1	0	0	0	0	3	0	0	1	0	0	0	13	0	0	0	0	0	0	0	0	0	0	0	0	8	0	1	0	0	0
denovo23567	0	0	0	0	0	0	0	0	1	0	0	0	0	0	0	0	0	0	0	0	0	0	0	0	0	0	1	0	426	0	0	0	1	0	2	0	0	7	1	0	0	0	0	0	0	0	4	0	0
denovo24478	0	0	0	0	0	14	3	0	1	1	0	0	0	1	0	0	0	0	0	0	0	0	0	0	4	0	0	0	0	0	0	0	0	0	11	14	0	17	2	4	1	18	1	3	0	48	0	9	29
denovo35894	4	1	0	0	0	5	12	1	0	4	0	0	0	0	10	0	0	3	0	0	8	0	0	6	3	18	0	46	0	0	0	0	12	0	1	0	0	0	3	5	0	4	0	8	0	0	1	0	0
denovo7207	0	0	5	0	4	0	1	14	1	7	7	1	6	5	0	5	4	0	0	0	0	0	14	5	0	25	0	0	0	0	1	5	1	15	0	1	1	0	1	6	0	4	11	0	4	0	0	0	0
denovo43413	1	0	0	2	0	0	0	3	0	2	35	0	26	6	1	0	2	0	3	1	1	0	1	0	1	0	4	2	1	21	0	0	11	0	0	2	1	2	2	0	3	0	13	0	1	2	0	2	3
denovo19198	4	3	0	0	1	1	0	0	0	0	0	10	2	1	3	0	4	0	6	1	4	3	0	0	8	0	1	2	2	0	2	0	2	1	3	1	2	0	6	3	17	0	0	2	35	0	0	12	1
denovo24105	0	0	0	0	5	0	5	7	0	29	0	0	1	2	1	0	0	0	1	14	0	0	2	6	0	14	0	1	0	0	0	0	7	5	0	1	0	0	1	3	0	0	2	5	0	0	0	0	0
denovo34911	3	0	0	1	0	2	2	1	0	0	11	0	15	5	0	0	1	0	0	18	0	0	0	7	1	5	0	3	0	0	1	7	0	23	0	0	0	0	0	3	0	5	10	0	0	0	0	0	0
denovo56447	1	0	0	0	0	32	0	0	4	0	0	0	3	0	0	0	0	0	1	0	1	0	0	3	0	0	1	0	3	0	1	0	2	0	3	0	0	2	0	0	0	0	0	21	0	3	0	0	5
denovo54022	0	0	0	0	0	0	0	0	0	0	0	0	0	0	0	0	1	0	0	0	0	1	0	0	1	0	0	0	0	0	0	0	166	0	1	0	0	0	0	0	0	19	0	0	0	0	0	0	0
denovo57902	0	0	0	1	0	1	0	0	0	0	0	0	0	0	0	0	0	3	0	0	2	0	0	0	0	5	1	0	6	0	0	0	4	0	14	0	0	21	11	3	0	6	0	24	0	10	0	0	0
denovo50431	1	0	1	0	0	0	0	0	0	0	1	0	0	0	0	0	2	0	1	0	0	5	1	0	0	1	0	7	1	0	1	8	1	0	0	23	4	0	9	22	0	0	0	0	5	0	1	0	3
denovo7499	0	0	0	0	0	13	1	0	5	0	0	0	0	0	4	0	0	0	0	11	0	0	0	0	0	0	0	0	0	0	0	0	0	0	22	0	0	0	0	0	0	9	0	0	0	0	0	0	0
denovo46860	3	0	0	0	0	0	0	8	0	0	0	3	0	0	0	0	9	0	11	0	2	0	0	1	12	0	6	0	0	0	0	14	0	0	0	20	1	0	0	0	0	0	0	0	0	3	0	0	0
denovo33180	3	0	0	0	0	4	6	0	1	1	0	0	0	0	1	0	0	2	0	0	2	1	1	6	1	3	0	0	14	0	0	0	1	0	32	3	1	11	1	1	3	1	2	63	0	11	0	5	6
denovo52064	0	2	0	0	0	5	0	0	0	0	0	7	0	0	1	0	2	0	0	0	0	1	0	0	5	0	6	0	22	0	2	0	0	0	0	1	0	1	1	2	3	1	5	38	0	16	7	20	12
denovo18442	1	13	0	0	0	25	4	0	4	0	0	0	0	0	0	0	0	0	0	0	0	4	0	5	0	0	2	0	3	0	4	0	0	0	17	0	0	0	1	0	2	1	0	20	0	22	1	20	0
denovo23803	2	0	20	0	0	0	2	10	0	0	5	0	0	0	13	8	2	0	0	0	1	0	1	14	0	0	0	3	9	0	0	0	0	0	0	0	4	0	2	24	0	0	0	16	0	0	0	0	2
denovo36230	0	2	0	0	0	5	5	1	3	0	15	0	0	25	1	1	0	0	6	0	5	0	4	13	0	8	0	0	0	0	1	1	2	23	8	1	2	0	15	2	0	3	1	1	3	0	1	0	2
denovo21730	0	2	0	0	0	4	0	0	0	0	0	9	0	0	0	0	0	0	6	0	0	1	0	3	64	0	19	0	0	0	21	0	0	0	0	0	0	0	0	0	0	0	0	0	0	11	16	0	0
denovo54772	0	0	0	0	1	0	0	1	5	0	56	0	7	13	3	0	5	0	6	0	2	0	0	0	2	4	0	1	0	1	2	18	0	1	1	1	0	0	1	0	0	0	10	0	0	0	1	2	1
denovo4312	2	1	0	0	0	3	1	0	0	0	0	0	0	4	0	0	0	0	24	0	11	5	1	3	16	0	2	0	2	0	1	0	0	0	19	2	0	4	0	3	0	0	0	0	0	8	0	0	0
denovo29960	6	0	0	0	0	6	1	2	1	0	0	0	9	17	9	0	1	0	1	0	2	12	0	1	6	2	0	15	0	0	21	6	0	4	2	0	0	1	0	5	0	2	19	0	0	0	0	3	0
denovo35389	9	2	0	0	0	0	1	1	0	0	0	3	0	3	4	0	1	0	4	0	0	4	0	0	23	0	2	1	0	0	11	0	0	1	4	2	0	1	2	4	1	3	2	0	0	4	0	4	5
denovo13523	2	0	0	0	0	0	16	1	0	0	0	0	0	0	0	0	0	0	0	2	0	0	0	9	1	49	0	9	1	0	0	0	1	0	3	1	0	0	0	0	0	8	0	1	0	0	0	0	0
denovo27273	1	0	58	0	0	0	1	3	0	0	36	0	0	0	10	20	3	1	2	3	5	0	4	11	0	0	0	3	1	0	0	0	0	12	0	0	0	0	1	9	0	1	3	11	0	0	0	0	0
denovo18069	12	28	0	0	0	40	2	0	0	0	1	0	0	2	0	0	7	0	0	0	18	7	0	12	44	0	3	0	0	0	1	0	2	0	1	1	1	0	0	0	1	0	0	1	0	0	0	0	2
denovo42242	0	0	0	5	1	0	0	1	0	0	0	0	87	0	0	0	0	0	5	0	0	2	3	0	4	0	0	7	0	0	1	1	0	0	0	2	3	0	0	0	8	0	0	0	0	0	0	0	0
denovo2895	0	0	0	0	0	1	0	8	0	0	0	0	2	0	0	0	0	0	0	0	0	0	0	0	0	0	2	0	0	0	0	0	0	0	30	1	0	0	1	0	8	0	24	27	0	3	3	0	15
denovo2095	2	0	1	0	0	3	8	18	0	0	11	0	1	11	34	6	1	0	1	0	3	1	0	9	5	3	0	16	0	0	0	0	0	2	0	0	0	0	1	2	0	1	2	2	0	0	3	0	0
denovo3853	0	0	15	0	0	0	0	2	0	0	2	0	0	0	6	6	1	0	1	0	2	0	1	15	0	0	0	1	0	0	0	0	1	0	0	0	0	0	1	13	0	0	0	10	0	0	0	0	2
denovo46890	7	0	0	0	0	0	0	2	7	0	0	6	5	18	2	0	16	0	17	0	8	8	0	1	4	0	0	4	0	0	3	19	0	4	3	6	0	4	1	1	0	0	1	0	0	0	0	27	0
denovo48537	7	12	0	1	2	0	2	1	0	0	0	3	0	0	2	1	0	4	0	0	0	1	0	2	0	0	1	0	2	14	0	0	0	0	0	0	0	0	0	1	4	5	0	1	4	0	0	0	10
denovo31524	1	0	0	0	0	0	1	0	21	0	0	1	1	0	1	1	19	0	16	0	1	3	0	0	1	34	0	5	0	0	9	14	0	0	0	0	0	0	0	1	0	0	0	0	2	0	3	0	0
denovo49749	0	0	0	0	0	0	0	0	0	0	0	0	0	0	0	0	0	0	0	0	0	0	0	0	0	0	0	0	0	0	0	0	0	0	0	0	0	0	0	0	0	0	0	0	0	0	0	0	0
denovo11682	2	0	0	1	3	6	0	0	0	0	0	7	0	0	0	0	0	0	0	0	0	1	0	1	0	12	0	0	0	0	0	0	8	0	4	2	0	33	10	0	11	0	0	1	0	2	0	27	1
denovo40942	1	1	1	0	0	0	0	0	0	0	1	0	0	2	1	1	0	0	1	0	0	0	0	0	0	0	0	2	0	0	0	9	0	1	0	7	10	0	11	1	0	0	0	0	1	0	0	0	5
denovo56058	0	0	0	0	0	6	11	1	1	0	3	0	0	2	0	0	1	3	0	0	0	0	0	4	0	0	0	0	5	0	0	0	1	0	21	1	10	22	4	6	1	1	0	9	0	1	3	1	2
denovo34079	1	2	0	0	0	1	0	0	0	2	0	5	1	0	0	0	0	0	0	1	0	1	0	0	0	0	1	1	0	0	3	2	2	4	1	1	1	0	1	3	1	0	0	3	0	6	1	1	1
denovo31381	1	0	0	0	0	1	1	0	0	4	0	2	0	0	0	0	0	0	1	0	1	1	0	13	0	3	3	0	13	0	2	0	9	0	3	2	0	1	2	0	4	0	0	11	0	51	13	0	3
denovo34898	3	1	0	1	1	0	1	21	0	17	3	1	6	2	0	19	2	0	0	2	0	2	0	5	0	3	0	0	0	0	1	2	1	0	0	0	1	0	2	5	0	0	8	0	0	0	0	0	0
denovo56108	0	0	0	0	0	4	0	0	0	0	1	1	0	0	0	0	0	0	4	0	0	1	0	4	1	0	2	0	2	0	1	0	0	2	9	0	0	21	0	1	0	0	0	0	0	26	0	1	0
denovo57663	0	0	0	4	0	0	4	35	3	49	16	0	0	0	1	0	0	0	5	27	0	1	0	28	0	1	0	1	0	0	0	0	3	1	0	1	7	0	4	0	0	9	6	1	0	0	0	0	0
denovo56288	0	7	0	8	4	1	0	3	0	1	0	1	0	0	0	0	0	118	0	0	2	2	1	0	0	1	0	0	6	6	0	0	2	1	0	0	6	2	5	3	3	0	0	11	2	2	1	0	2
denovo32828	0	1	0	0	0	1	0	4	23	0	0	0	0	2	0	0	5	0	0	0	7	2	0	8	8	3	1	1	1	0	0	2	3	37	2	0	0	7	0	3	0	1	0	0	1	0	0	0	0
denovo36045	2	1	0	0	0	12	2	3	0	0	0	0	0	3	3	0	0	0	3	0	9	8	0	3	0	6	0	7	0	0	11	9	0	14	4	0	0	1	0	0	0	0	24	1	0	0	0	0	0
denovo55525	3	5	1	0	0	0	0	1	0	0	0	0	0	0	0	0	3	1	0	0	0	0	0	2	3	0	0	5	0	0	0	8	0	0	0	0	0	0	0	1	0	0	0	0	0	0	0	20	0
denovo2279	4	1	3	0	0	21	7	3	0	0	1	0	2	0	6	1	1	0	0	0	8	3	1	9	0	2	0	3	0	0	1	0	0	9	0	0	0	0	2	3	0	0	9	16	0	0	0	0	0
denovo22177	0	0	0	0	0	0	0	0	0	1	0	6	2	0	0	0	9	0	11	0	0	0	0	0	19	0	2	1	2	0	1	35	0	0	5	5	0	2	0	0	0	0	0	0	0	0	0	0	0
denovo42945	2	0	0	0	0	4	3	0	3	0	0	3	1	5	3	0	4	0	3	0	9	12	0	1	21	0	1	6	0	0	0	1	0	2	2	0	0	5	0	0	0	0	10	0	0	0	1	22	0
denovo41518	0	0	0	0	0	0	0	0	0	0	0	0	0	6	3	0	0	0	0	0	0	0	0	0	15	0	6	0	1	0	0	0	0	0	4	5	3	1	0	1	0	0	0	2	0	64	0	0	0
denovo35790	0	0	0	3	13	0	7	1	0	8	0	0	0	1	0	0	0	0	0	9	0	0	0	0	0	26	0	1	6	0	0	0	0	1	0	0	0	1	0	0	0	31	0	0	0	0	0	0	0
denovo11346	0	0	1	0	2	0	0	0	0	0	2	2	0	8	0	0	0	0	7	0	1	0	3	0	0	68	0	1	0	0	1	0	0	71	0	0	0	1	0	0	1	5	0	0	4	0	0	0	0
denovo366	0	0	0	0	0	7	4	0	5	3	0	0	0	0	0	0	0	0	0	0	2	0	0	0	0	1	1	0	14	0	3	2	0	0	0	1	0	5	2	0	0	1	0	0	0	11	0	2	5
denovo26699	1	0	0	0	0	1	5	0	2	1	0	1	0	0	0	0	0	0	0	0	0	1	0	55	1	30	1	0	0	0	3	0	0	0	0	5	0	0	2	0	46	0	0	6	0	8	1	0	0
denovo4924	2	0	0	0	0	11	0	0	0	0	0	9	1	0	0	0	0	0	0	0	4	1	0	1	1	0	5	0	2	0	0	0	0	0	2	3	0	1	0	0	1	0	0	1	0	6	8	0	2
denovo40037	1	9	0	0	5	0	0	0	1	0	8	0	3	0	4	0	0	0	0	1	1	1	0	0	1	0	3	0	0	1	0	0	0	13	0	20	0	4	0	0	7	0	0	0	0	0	4	0	0
denovo47529	8	7	0	0	0	1	0	0	2	0	5	1	9	4	5	0	0	0	8	0	17	6	0	0	6	0	6	5	0	0	6	4	0	0	3	1	1	7	0	5	0	0	2	0	0	1	0	6	0
denovo11807	1	0	0	0	0	8	12	1	14	1	0	0	0	0	0	0	0	0	0	0	1	1	0	22	0	1	0	0	1	0	0	0	0	0	23	13	0	31	15	0	0	4	0	1	0	2	2	1	0
denovo15221	0	0	1	0	0	0	0	1	0	0	2	0	0	2	1	0	5	0	2	0	0	0	2	0	0	0	1	1	0	0	3	21	0	0	8	7	0	6	13	0	0	0	13	0	0	16	2	0	32
denovo53035	5	1	0	0	0	1	0	2	0	0	1	0	22	3	0	3	1	0	0	0	4	3	0	0	2	2	0	5	0	0	2	16	0	0	0	0	0	0	0	0	0	0	2	0	0	0	0	0	0
denovo33495	0	0	0	0	0	0	0	0	0	0	0	3	0	0	0	1	0	0	0	0	0	0	0	1	0	0	0	0	0	0	0	0	0	0	0	68	0	1	0	0	0	0	0	0	0	108	0	0	0
denovo18653	11	0	0	0	0	11	0	0	1	0	0	4	0	0	0	0	1	0	1	0	6	0	0	1	1	9	0	0	4	0	0	3	0	4	15	3	0	2	0	0	4	0	0	3	0	1	5	8	0
denovo20964	0	0	0	0	0	0	0	71	0	2	0	0	17	1	0	33	17	0	0	0	0	0	0	0	0	3	0	1	0	0	0	6	1	0	0	1	0	0	0	0	0	0	1	0	0	0	0	0	0
denovo53474	21	3	0	0	0	12	10	0	0	10	0	0	0	0	1	0	0	0	0	20	1	1	0	0	0	0	0	0	0	0	0	0	0	2	23	0	0	2	1	0	0	14	0	21	0	0	0	0	6
denovo36590	0	2	0	0	0	4	0	0	0	0	0	0	0	0	0	0	0	0	12	0	0	1	0	3	8	0	59	0	0	0	47	0	0	0	0	0	0	0	1	0	0	0	0	0	0	13	4	0	0
denovo32946	2	0	0	0	0	3	2	0	0	0	0	0	3	4	0	0	0	0	0	0	0	0	0	1	5	1	0	0	0	0	1	0	0	0	0	0	0	0	0	2	0	2	1	0	0	0	0	0	0
denovo28470	9	0	0	0	0	0	0	0	0	0	4	0	0	0	0	0	4	0	7	0	3	1	1	0	0	0	0	28	4	0	0	0	0	0	0	24	4	0	0	0	0	0	0	3	3	0	0	0	0
denovo10778	0	0	0	0	0	0	12	7	4	11	0	0	0	0	0	0	0	0	0	137	0	0	0	5	0	0	0	2	0	0	0	0	0	1	0	14	0	3	1	0	0	31	0	0	0	0	0	0	0
denovo50704	4	0	0	0	0	0	0	4	0	0	0	4	46	3	10	0	15	0	2	0	0	0	0	0	31	0	0	11	0	0	2	2	0	0	18	0	0	1	0	0	0	0	5	0	0	0	3	6	0
denovo26722	0	2	0	0	0	0	0	0	8	0	0	2	0	6	0	0	4	0	0	0	0	0	0	0	1	0	1	0	1	0	6	1	0	0	1	2	0	0	0	0	0	0	0	6	0	7	0	5	3
denovo20099	0	0	0	0	0	1	0	0	0	1	0	1	0	0	0	0	0	0	11	0	0	0	0	3	3	0	68	0	0	0	32	0	0	0	0	0	0	0	0	0	1	0	0	0	0	12	3	0	0
denovo47317	0	1	0	4	28	0	3	4	0	9	0	0	0	0	0	0	0	0	0	125	0	1	0	2	0	32	0	0	1	0	0	0	0	9	0	0	0	0	0	0	0	3	0	1	0	0	0	0	0
denovo42456	1	0	21	0	0	0	1	1	0	0	1	0	2	0	0	0	0	0	2	5	0	1	0	3	0	24	0	0	0	1	0	1	0	0	0	0	12	0	0	32	1	20	0	0	0	0	0	0	0
denovo57257	1	0	0	1	0	3	0	0	26	6	11	0	0	0	0	0	0	0	0	83	8	0	0	10	0	3	0	0	0	0	0	0	1	3	0	1	1	0	8	0	0	6	7	0	1	0	0	0	0
denovo16334	0	4	0	0	0	1	0	0	1	0	0	4	0	1	0	0	1	0	0	0	0	2	0	1	0	0	55	0	0	0	3	0	0	0	19	0	1	0	1	0	0	0	0	2	0	2	2	13	2
denovo29608	3	1	0	0	0	26	0	0	1	0	0	0	0	0	0	0	0	0	0	0	15	0	0	1	0	0	2	0	0	0	0	0	0	0	2	1	0	0	0	1	0	0	0	0	0	0	0	9	0
denovo754	3	0	0	0	0	0	0	0	0	0	2	0	32	0	0	1	4	0	0	0	1	1	0	0	1	0	0	0	0	0	14	10	0	0	1	0	0	0	0	4	0	0	1	0	0	0	0	0	0
denovo11188	0	0	0	0	0	10	0	0	1	0	0	0	0	0	0	0	0	0	16	0	0	0	0	8	0	8	2	0	15	0	0	0	0	0	28	0	0	3	0	0	9	0	1	0	0	2	1	0	0
denovo35126	0	1	17	0	1	0	1	19	0	0	13	0	0	2	5	42	2	0	3	1	0	0	2	11	0	9	0	0	0	1	0	0	1	6	0	0	0	0	0	5	0	1	0	3	2	0	0	0	0
denovo4561	0	5	0	0	0	0	0	0	3	0	0	0	0	1	0	0	0	0	0	0	4	3	0	1	0	2	0	0	2	0	0	3	0	0	0	11	0	47	0	6	0	6	3	15	0	2	2	14	4
denovo46504	1	2	0	0	0	0	5	0	0	1	0	0	1	4	5	0	0	0	0	0	0	5	0	1	2	11	0	54	0	0	3	0	0	0	0	0	0	0	0	1	0	1	43	4	0	0	0	0	0
denovo49062	0	0	0	0	0	0	0	0	0	0	0	0	0	0	0	0	0	0	0	0	0	0	0	0	0	0	0	0	0	0	0	0	0	0	0	0	0	0	0	0	0	0	0	0	0	0	0	0	0
denovo54581	0	0	0	0	1	0	0	1	1	0	25	0	3	20	0	0	7	0	1	0	3	4	2	0	1	3	0	1	0	0	3	10	0	0	4	3	0	4	3	0	0	0	0	0	1	0	2	1	0
denovo37564	0	0	0	0	0	4	0	0	10	0	0	0	0	0	0	0	0	0	9	0	0	0	0	2	0	1	1	0	27	0	0	0	2	1	107	0	0	2	5	0	2	0	0	0	0	10	2	0	0
denovo8172	16	8	0	0	0	0	0	16	1	1	0	0	4	9	0	1	0	0	0	0	0	2	0	1	1	2	0	12	0	0	2	0	0	0	0	0	0	0	2	0	0	4	29	0	0	0	0	24	0
denovo13426	0	0	0	0	0	0	0	0	0	2	0	43	0	0	0	0	0	0	0	0	0	0	0	0	0	0	0	0	0	0	0	0	0	0	0	0	0	0	0	1	0	0	0	20	0	18	0	0	0
denovo16022	2	44	0	0	0	4	1	0	0	0	0	0	2	0	6	0	2	4	1	0	7	2	0	6	10	0	5	2	2	0	2	0	0	1	1	3	0	3	1	24	2	1	4	3	0	7	2	5	4
denovo15112	0	0	0	0	0	1	0	0	3	0	0	0	0	0	0	0	0	0	0	0	0	0	0	0	0	6	0	0	4	0	0	0	0	0	11	0	0	0	1	0	0	0	0	0	0	140	0	0	0
denovo19381	0	0	8	0	0	1	0	10	0	0	0	0	0	0	12	7	1	0	1	0	1	0	1	5	1	0	0	1	3	0	0	0	1	0	0	0	0	0	2	9	0	0	0	10	1	0	0	0	1
denovo6732	0	1	0	0	0	0	0	0	0	0	0	0	0	0	0	0	5	0	0	0	2	0	0	2	0	17	0	2	6	0	0	8	3	3	1	3	0	99	2	5	0	1	0	6	0	0	1	9	0
denovo27055	1	2	0	0	0	0	3	0	0	2	0	0	0	0	0	0	0	40	0	0	12	0	0	2	0	5	0	3	4	0	0	0	9	0	6	2	1	0	2	4	0	3	0	14	0	0	0	0	0
denovo36592	0	0	0	0	0	1	0	0	0	0	0	68	0	0	0	0	0	0	4	0	0	0	0	0	3	0	27	0	0	0	16	0	0	0	0	0	0	0	0	0	1	1	0	0	0	2	16	0	0
denovo40829	0	0	4	8	32	0	0	0	6	20	0	0	0	0	0	38	0	0	0	4	3	0	0	1	0	9	0	0	0	0	0	6	0	33	0	1	0	0	3	1	0	0	0	0	0	0	0	0	0
denovo6418	1	1	0	0	0	0	1	4	0	0	0	0	15	0	1	0	1	0	0	1	1	0	0	0	2	0	0	0	0	0	1	5	1	0	0	0	1	0	1	2	0	1	4	0	0	0	0	0	0
denovo34979	0	0	6	0	2	3	9	5	0	5	29	0	0	8	9	25	0	0	0	2	10	1	0	9	0	6	0	3	0	0	0	0	0	10	0	0	0	0	4	5	0	3	2	1	0	0	0	0	0
denovo22754	4	4	0	0	0	1	4	4	0	11	0	0	0	0	3	0	0	0	0	0	3	8	0	0	0	3	0	3	0	0	5	1	1	20	0	0	0	0	0	0	0	1	76	0	0	0	0	1	0
denovo20334	1	0	0	2	5	0	2	3	0	2	0	0	0	1	0	0	0	0	1	103	0	1	0	0	2	21	0	0	0	0	0	0	0	12	0	0	0	0	1	1	0	14	0	0	1	0	0	0	0
denovo17762	3	1	0	0	5	2	0	0	0	0	0	0	1	0	0	0	0	1	0	0	3	0	0	1	0	1	7	0	2	0	0	0	1	0	10	6	0	0	1	0	2	0	0	32	0	16	13	0	0
denovo57304	0	0	2	0	0	0	0	0	0	0	0	0	0	0	0	0	0	0	0	0	0	0	0	0	0	0	0	0	0	0	0	0	0	0	0	0	0	0	0	0	0	0	0	0	0	0	0	0	0
denovo11874	4	0	0	0	3	0	0	1	2	0	0	0	15	0	6	0	21	0	18	0	0	16	0	0	0	0	0	24	0	0	6	1	0	0	0	14	0	0	0	0	0	0	1	0	2	0	1	0	0
denovo8275	6	1	13	0	4	2	0	13	0	0	4	0	0	0	10	11	7	0	0	0	2	0	0	11	1	2	0	6	1	0	0	0	0	1	0	2	0	0	1	7	0	0	0	9	1	0	1	0	0
denovo34381	1	0	18	1	0	0	0	0	0	4	15	0	2	1	0	14	0	0	0	20	6	1	11	0	0	10	0	2	0	0	0	0	1	27	0	0	0	0	0	2	0	0	2	0	2	0	0	0	0
denovo47895	0	9	0	0	0	0	0	0	0	0	0	0	0	0	0	0	1	0	0	0	0	0	0	0	0	0	6	0	12	0	3	0	0	0	4	1	0	0	0	0	8	0	0	8	0	4	1	0	0
denovo13786	0	0	0	0	0	5	0	0	4	0	0	0	0	0	0	0	0	0	0	0	2	0	0	3	0	29	0	0	0	0	0	0	0	0	11	0	0	0	0	0	0	0	0	8	0	1	1	1	0
denovo5062	0	3	0	0	0	0	0	2	0	2	0	0	0	26	0	0	0	0	0	0	0	0	1	0	0	0	0	0	0	0	0	0	0	0	1	12	0	0	2	0	0	0	10	21	0	1	2	0	7
denovo20897	1	0	0	0	0	24	0	0	15	0	0	1	0	0	0	0	0	0	5	0	29	5	0	0	3	0	2	0	0	0	4	0	0	0	5	2	0	1	0	0	4	0	0	0	0	4	9	18	0
denovo39394	14	0	0	0	0	0	0	0	0	0	0	0	0	21	0	0	12	0	14	0	0	6	0	0	6	0	0	0	0	0	0	1	0	0	0	20	0	0	0	0	0	0	0	0	0	0	0	4	0
denovo16973	1	0	0	0	0	0	0	26	0	0	0	3	5	0	6	0	48	0	0	0	0	0	0	2	1	0	0	15	0	0	0	8	0	0	0	0	0	0	0	0	0	0	0	0	0	0	0	0	0
denovo29058	0	0	0	0	0	0	0	28	0	0	0	0	4	1	5	8	15	0	0	1	1	0	0	2	0	1	0	7	0	0	2	1	0	0	0	0	0	0	0	0	0	0	2	0	0	0	0	0	0
denovo41221	6	2	3	0	3	1	1	2	0	0	0	0	0	0	0	1	0	0	0	0	0	0	1	2	0	6	0	0	0	0	0	0	0	3	0	0	0	0	0	1	3	39	0	0	0	0	0	0	0
denovo34971	1	0	0	0	0	6	3	0	10	0	0	0	0	3	0	0	0	0	0	0	6	3	0	0	8	0	0	11	0	0	0	1	0	1	6	6	0	3	0	1	0	0	8	0	0	0	1	9	0
denovo2522	1	39	0	1	6	0	0	14	0	2	0	0	0	0	0	5	0	0	0	1	0	0	0	0	0	0	0	0	1	4	5	0	10	1	0	1	0	0	4	2	0	3	2	2	7	1	0	0	0
denovo2031	0	5	0	0	0	6	0	0	5	0	0	2	0	0	0	0	0	0	0	0	0	0	0	3	0	0	1	0	0	0	31	0	0	0	0	0	0	0	0	0	0	0	0	1	0	2	0	6	0
denovo48390	4	0	0	0	0	2	0	0	0	0	0	2	2	0	14	0	8	0	5	0	6	6	0	0	39	0	0	3	0	0	1	14	0	0	0	1	0	2	0	1	0	0	0	0	0	2	1	48	0
denovo49543	0	0	0	0	0	8	0	0	1	0	0	9	0	9	1	0	6	0	3	0	0	0	0	0	0	0	0	0	0	0	0	6	0	0	0	0	0	1	0	0	0	3	23	0	0	0	0	0	31
denovo22373	7	4	0	0	0	1	4	0	0	0	0	0	2	4	5	0	2	0	0	0	1	1	0	3	1	0	0	20	0	0	3	0	0	0	0	0	0	0	0	2	0	0	29	0	0	0	1	0	0
denovo29647	1	2	1	0	0	4	6	2	0	2	2	0	11	0	12	0	0	1	0	0	1	5	0	1	1	4	0	4	0	0	3	1	0	2	3	0	0	0	2	4	0	0	9	0	0	0	0	0	0
denovo32383	0	0	0	0	0	0	299	0	0	1	0	0	0	0	0	0	0	0	0	0	0	0	0	0	0	0	6	0	0	0	0	0	0	0	0	0	0	0	0	0	0	4	0	2	0	0	0	0	0
denovo56354	1	1	0	0	0	3	0	0	0	0	0	1	1	0	0	0	0	0	0	0	0	2	0	4	1	0	1	0	0	1	0	0	0	0	0	0	0	0	0	3	0	0	0	0	0	0	0	10	0
denovo58548	2	0	13	7	16	0	0	0	17	6	0	0	0	0	0	19	1	0	0	4	2	1	0	0	0	12	0	0	0	0	1	4	1	35	0	0	0	0	1	0	0	0	0	1	0	0	0	0	0
denovo49581	0	0	0	0	0	10	0	0	9	0	0	0	0	0	0	0	0	0	18	0	0	1	0	3	0	6	0	0	0	0	0	0	0	0	39	0	0	0	0	0	1	0	0	0	0	15	3	0	0
denovo31695	0	1	44	13	0	0	1	1	0	4	10	0	6	0	0	1	0	0	2	41	0	0	13	2	0	7	0	0	0	0	0	0	22	7	0	0	5	0	0	0	0	1	0	1	8	0	1	0	0
denovo43296	0	0	0	0	0	35	0	38	10	0	15	0	3	1	0	0	0	0	0	0	0	1	0	0	0	0	0	0	0	0	3	1	0	0	0	0	0	0	3	0	11	1	2	3	0	0	0	0	0
denovo29682	0	3	0	0	14	0	0	2	0	0	0	13	6	0	0	1	9	0	0	0	0	0	0	0	0	1	0	0	0	0	2	8	11	0	0	3	0	0	0	0	0	0	0	0	1	1	1	0	0
denovo2949	5	0	0	0	0	0	0	0	1	0	16	4	5	3	2	0	3	0	8	0	1	1	0	0	7	0	0	3	0	0	1	3	0	0	3	2	0	0	0	1	0	0	10	0	1	0	2	4	0
denovo1019	0	1	0	0	0	0	0	2	2	0	0	0	3	5	7	0	7	0	2	0	14	0	0	0	5	0	0	2	0	0	1	22	0	5	2	9	0	4	0	2	1	0	0	0	2	0	3	14	0
denovo11432	0	0	0	0	0	0	0	0	16	0	0	1	1	5	11	0	19	0	0	1	0	0	0	0	12	0	0	0	0	0	6	8	0	0	1	3	0	0	0	0	0	0	0	0	0	1	1	23	0
denovo13860	0	0	0	0	0	0	0	0	0	0	0	21	1	0	0	4	0	0	0	0	0	0	0	0	0	0	0	0	3	0	0	0	53	0	0	0	0	0	0	20	0	0	0	0	0	0	0	0	0
denovo29297	0	6	0	0	0	0	2	0	4	1	0	0	1	0	0	0	0	0	0	0	0	1	0	0	0	5	0	0	1	0	3	0	0	1	1	0	1	0	0	0	0	8	7	1	0	0	0	3	9
denovo49822	0	1	0	0	0	0	0	0	0	0	0	7	0	2	2	0	0	1	3	0	0	0	0	0	0	0	38	0	3	0	10	0	0	0	0	2	0	0	1	0	1	0	0	0	0	7	0	0	25
denovo32967	0	1	0	2	0	1	3	9	3	8	36	0	0	0	0	0	0	0	2	109	4	0	0	8	0	1	0	1	0	0	0	0	4	7	1	2	0	1	5	0	0	2	8	0	0	0	0	0	0
denovo36292	1	2	0	0	1	0	4	1	0	0	1	0	0	0	0	0	0	1	0	15	11	0	5	6	0	9	0	0	0	0	0	1	3	1	0	0	0	0	7	2	0	9	0	3	0	0	0	0	0
denovo36866	0	0	0	0	0	0	0	0	0	0	0	0	0	8	0	0	6	0	20	0	0	1	0	0	15	0	0	0	0	0	0	0	0	0	0	0	0	0	0	0	0	0	0	0	0	0	0	4	0
denovo14706	0	0	0	0	0	0	0	3	0	0	0	1	1	0	0	1	24	0	0	0	0	1	0	0	2	0	1	0	0	0	11	32	0	0	0	0	2	0	0	0	0	0	0	0	0	0	0	9	0
denovo17023	0	0	1	0	0	0	0	0	0	0	0	0	0	0	0	0	0	0	0	3	0	0	0	0	0	0	0	6	0	0	0	0	0	2	0	0	0	0	0	0	0	0	0	0	0	0	0	0	0
denovo27376	0	0	10	3	2	0	0	1	0	16	6	0	1	1	0	29	1	0	0	3	0	0	15	3	0	34	0	0	0	0	2	2	2	7	0	0	2	0	1	3	0	0	3	0	3	0	0	0	0
denovo38098	4	3	0	0	0	1	0	0	0	2	0	1	0	1	3	0	3	0	1	0	2	2	0	2	14	0	0	3	0	0	9	2	0	0	0	1	0	0	0	0	0	0	6	0	0	1	0	1	1
denovo33024	0	2	1	20	12	0	1	0	0	8	0	0	1	0	0	8	0	0	1	1	0	1	1	0	0	7	0	0	0	0	0	2	0	1	0	0	3	0	0	8	0	3	0	1	1	0	0	0	0
denovo7028	8	0	0	0	1	0	0	1	0	0	1	2	2	0	0	4	0	0	0	0	0	0	0	5	0	0	0	0	4	1	0	0	0	0	0	1	0	0	0	6	0	0	0	2	0	0	0	0	9
denovo52966	0	0	0	0	0	1	0	0	0	0	0	0	0	0	0	1	0	0	0	0	0	3	0	0	0	0	0	0	0	0	0	0	0	0	0	0	0	0	0	1	0	0	0	0	0	0	0	0	0
denovo56199	1	0	0	0	0	0	0	5	0	0	0	3	34	1	26	0	39	0	0	0	0	0	0	1	1	0	0	10	0	0	0	2	0	0	0	1	0	0	1	1	0	0	0	0	0	0	0	0	0
denovo2394	0	3	0	1	7	0	0	0	0	0	10	0	1	0	0	10	1	0	0	0	1	0	0	0	0	1	0	0	0	0	0	1	0	8	0	1	12	0	0	0	0	0	0	0	0	0	0	0	0
denovo7021	3	0	0	0	0	0	0	33	0	0	0	0	5	0	1	14	8	0	0	0	0	0	0	2	0	2	0	14	0	0	4	0	0	0	0	0	1	0	0	0	0	0	4	0	0	0	0	0	0
denovo52778	5	2	0	0	0	12	0	0	0	0	0	1	0	0	0	0	0	0	0	0	0	0	0	2	2	0	4	0	0	0	1	0	0	0	19	0	0	1	0	0	0	0	0	2	0	19	0	0	0
denovo15529	0	0	6	0	4	0	6	0	0	6	1	0	3	0	0	7	1	0	0	4	3	0	0	0	0	2	0	0	0	2	0	0	18	3	0	0	0	0	0	1	0	0	0	0	62	0	0	0	0
denovo25025	2	1	0	0	0	0	3	0	8	0	3	0	0	0	0	0	0	0	0	6	2	0	0	1	0	36	0	1	0	0	0	1	0	11	0	0	0	0	2	0	0	0	1	0	0	0	0	0	0
denovo35127	5	1	1	0	0	3	25	14	0	0	0	0	0	2	3	19	4	0	1	0	0	0	0	13	0	0	0	11	0	0	0	0	0	0	0	0	0	0	0	13	0	0	0	0	0	0	0	0	0
denovo36167	3	0	0	0	0	0	0	0	0	0	0	0	31	1	0	6	2	0	0	0	0	1	0	0	0	0	0	0	0	0	2	4	0	0	0	0	0	0	0	1	0	0	0	0	0	0	0	10	0
denovo3633	0	18	0	0	0	10	0	0	0	0	0	4	0	0	0	18	0	0	0	0	0	0	0	0	0	0	1	1	0	0	48	0	0	0	0	0	0	0	0	1	0	0	0	3	0	5	16	2	0
denovo17390	2	0	0	0	0	0	0	0	0	0	0	0	0	0	7	0	0	0	2	0	4	3	0	0	34	0	0	0	0	0	7	0	0	0	0	0	0	0	0	0	0	0	1	0	0	0	1	1	0
denovo44558	0	6	1	31	20	0	0	0	0	2	0	0	6	0	0	13	0	0	4	0	0	0	3	0	0	17	0	0	1	0	0	1	1	2	0	0	3	0	1	4	0	1	0	0	3	0	0	0	0
denovo2282	1	2	0	0	0	0	0	2	0	0	0	2	0	0	0	0	11	0	28	0	7	0	0	0	0	0	14	0	1	0	0	14	0	0	0	5	22	0	1	2	0	0	0	0	0	6	0	0	11
denovo37868	6	0	0	0	0	0	0	7	0	0	24	0	0	5	1	0	12	0	15	2	0	27	0	0	0	0	0	0	0	0	0	0	0	1	6	1	0	5	17	0	0	0	4	0	5	0	2	0	0
denovo38816	0	0	0	0	0	9	2	0	12	0	0	0	0	1	0	0	0	0	3	0	0	0	0	1	3	17	4	1	3	0	0	0	0	0	20	1	0	5	0	1	0	0	3	0	0	3	0	2	0
denovo39733	0	0	0	6	2	0	0	0	0	0	17	0	3	0	0	0	2	0	0	0	1	0	0	0	0	0	0	1	0	0	0	0	0	8	0	11	1	0	0	12	0	0	0	0	1	0	0	0	0
denovo1317	0	1	2	0	0	2	1	1	0	0	2	0	2	1	0	1	0	0	4	4	0	1	0	2	0	104	0	1	0	0	3	2	0	9	0	0	0	0	2	3	0	1	9	0	1	0	0	0	0
denovo42399	3	2	0	0	0	0	0	5	0	1	12	0	2	1	6	40	1	0	0	0	2	1	0	1	2	0	0	0	0	0	0	3	0	0	0	0	0	0	2	4	0	0	0	0	0	0	0	0	0
denovo50498	16	0	42	0	0	3	0	6	0	0	3	0	0	1	4	29	0	0	0	0	0	0	0	7	6	0	0	18	0	0	0	0	0	0	0	0	0	0	0	0	0	0	0	0	0	0	1	0	0
denovo32334	0	0	0	0	0	0	0	0	0	0	0	8	0	0	0	0	0	0	1	0	0	0	3	0	0	0	0	0	0	0	1	0	0	0	0	1	3	0	0	2	3	0	1	1	2	9	5	0	0
denovo223	0	0	0	0	0	0	0	0	0	0	0	0	0	0	0	0	0	0	0	0	0	0	0	0	0	0	0	0	0	0	0	0	0	0	0	0	0	0	0	0	0	0	0	0	0	3	0	0	0
denovo24181	2	0	162	0	0	0	1	0	0	0	0	0	0	0	1	6	0	0	1	0	0	1	0	1	0	0	0	5	0	0	0	0	0	0	0	0	0	0	0	28	0	0	0	0	0	0	0	0	0
denovo43987	0	1	0	0	0	0	0	0	0	0	0	1	0	0	0	0	10	0	16	0	0	0	0	1	2	0	10	0	0	0	2	23	0	0	0	17	0	0	0	0	0	0	0	0	0	0	0	0	0
denovo38970	2	0	0	0	0	0	0	5	0	0	0	0	43	11	16	0	32	0	0	0	0	1	0	0	2	0	0	27	0	1	3	1	0	0	0	0	2	0	0	0	0	0	0	0	0	0	0	0	0
denovo41994	4	0	0	0	0	1	4	0	0	0	0	0	0	5	0	0	0	0	0	0	7	6	0	2	18	0	1	12	0	0	0	1	0	1	3	0	0	2	0	3	0	0	1	1	0	0	0	7	0
denovo25015	3	3	0	0	0	2	0	2	0	3	2	0	0	0	0	0	0	0	0	0	1	9	0	0	2	1	0	3	0	0	21	5	0	0	0	0	0	0	1	4	0	0	14	0	0	1	0	0	0
denovo7160	1	3	0	0	0	1	2	2	0	1	1	0	0	0	1	0	0	120	0	0	20	1	0	2	0	0	0	0	2	0	0	0	5	0	1	0	0	0	3	1	0	0	0	3	2	1	0	0	1
denovo50517	0	0	0	0	0	1	0	0	0	0	0	0	0	0	0	0	0	0	0	0	0	0	0	0	0	0	22	0	0	0	71	0	0	0	2	0	0	0	0	0	4	0	0	0	0	2	0	0	0
denovo52275	2	3	0	0	0	6	1	0	0	0	3	0	3	2	2	1	0	2	0	0	0	2	0	1	1	2	0	0	0	1	2	0	3	3	0	0	0	0	1	3	0	1	2	1	0	0	0	0	0
denovo43116	1	1	9	20	20	0	0	0	10	8	0	0	0	0	0	62	2	0	0	3	3	1	2	0	0	3	0	0	2	0	1	2	0	40	0	0	0	0	0	0	0	0	0	0	1	0	0	0	0
denovo2877	1	0	0	0	0	0	0	3	0	0	1	0	18	0	5	0	37	0	9	0	0	10	0	0	1	0	1	22	0	0	0	17	0	0	0	0	0	0	0	0	0	0	2	0	2	0	0	1	0
denovo22140	0	1	0	0	0	1	0	0	0	2	15	0	16	4	1	1	7	0	2	0	2	0	1	0	0	1	0	1	0	10	8	4	5	0	0	1	1	1	0	0	0	0	5	0	0	0	0	0	3
denovo35890	0	0	0	0	0	0	0	0	0	0	0	0	0	0	0	0	1	0	0	0	0	0	0	0	0	0	0	0	0	0	17	0	0	0	0	0	0	0	0	0	0	0	0	0	0	0	0	0	0
denovo36585	2	0	2	0	0	0	0	1	0	0	34	0	5	0	3	6	6	0	0	0	1	0	0	2	0	0	0	0	0	0	0	2	1	1	0	0	2	2	0	4	0	0	1	0	1	0	0	0	0
denovo17744	0	0	0	0	0	0	0	0	0	0	0	0	0	0	0	0	0	0	0	0	0	0	0	0	0	0	0	0	0	0	0	0	0	0	0	0	0	0	0	0	0	294	0	0	0	0	0	0	0
denovo29848	1	1	0	0	0	10	2	7	0	0	4	0	1	10	3	0	0	0	0	0	6	8	0	5	4	4	0	2	0	0	5	5	0	2	0	0	0	0	1	0	0	0	3	0	0	0	0	0	0
denovo6274	3	2	1	0	0	0	0	0	0	0	0	0	2	0	0	0	2	2	6	0	1	1	0	0	0	0	0	3	0	0	0	0	0	1	0	11	3	0	4	0	0	0	0	0	8	9	0	0	2
denovo50109	1	0	0	0	0	0	0	0	3	0	0	0	4	4	1	0	5	0	5	0	16	5	0	0	6	0	0	14	0	0	1	16	0	2	0	0	0	0	0	0	0	0	0	0	0	2	0	9	0
denovo873	0	0	0	0	0	2	0	0	0	14	0	0	0	0	1	0	0	0	6	0	0	0	0	0	1	0	0	0	54	0	0	0	3	0	0	0	0	0	0	0	1	2	0	0	0	7	0	0	0
denovo51220	1	0	0	0	0	0	0	13	0	0	0	1	2	0	3	0	88	0	1	0	0	0	0	0	0	0	0	0	0	0	4	5	0	0	0	0	0	0	0	0	0	0	0	0	0	0	0	0	0
denovo11882	0	0	0	0	0	0	0	0	0	1	0	0	12	2	2	0	0	0	16	0	2	8	0	0	0	17	1	8	0	0	7	0	0	0	7	13	0	0	0	1	0	0	0	0	0	1	0	0	0
denovo13782	0	0	0	0	0	0	0	1	0	0	0	0	0	0	0	0	0	0	0	0	0	0	0	0	0	0	1	0	1	0	0	0	0	0	0	0	0	0	0	0	0	0	2	0	0	0	0	0	0
denovo23997	0	0	0	1	0	0	15	0	0	0	0	0	0	0	0	0	0	0	0	12	0	0	0	0	1	30	0	11	1	0	0	0	0	0	0	0	0	0	0	0	0	27	0	0	0	0	0	0	0
denovo32782	4	0	14	0	0	0	2	6	0	0	5	0	0	0	9	14	0	0	0	0	1	0	0	9	0	0	0	0	2	0	0	0	0	0	0	0	1	0	0	16	0	0	0	6	0	0	0	0	0
denovo390	3	0	0	0	0	0	0	3	0	0	0	0	20	0	0	1	1	0	0	0	0	2	0	2	0	0	0	0	0	0	5	10	0	0	0	0	0	0	0	3	0	0	0	0	0	0	0	0	0
denovo30812	2	0	0	0	1	1	0	0	0	0	2	1	14	0	1	0	2	0	0	0	0	1	0	1	0	0	0	0	0	0	6	2	1	1	0	1	1	0	3	2	0	0	1	1	6	0	1	0	0
denovo23901	0	3	0	0	0	0	0	0	0	0	0	0	0	0	0	0	0	0	0	0	0	0	2	1	0	0	70	0	0	0	5	0	0	0	0	0	0	0	0	0	2	0	0	10	0	0	0	0	0
denovo30979	2	0	0	0	0	0	0	0	2	0	0	14	2	11	3	0	3	0	8	0	1	0	1	0	5	0	4	1	0	0	1	2	0	0	4	6	0	8	0	0	0	0	0	0	0	1	4	2	0
denovo42972	0	0	0	0	0	0	0	18	0	1	0	0	31	1	9	0	25	0	0	0	0	2	0	0	0	0	0	18	0	0	3	2	2	0	0	1	0	0	0	0	0	0	2	0	0	0	0	0	0
denovo44263	1	2	1	0	6	0	1	0	0	30	0	0	0	5	1	14	1	7	0	1	1	2	18	0	0	0	0	0	1	0	0	0	3	18	0	1	0	0	1	0	0	0	0	0	0	0	0	0	0
denovo6897	0	0	0	0	0	0	0	0	0	0	0	0	0	0	0	0	0	0	0	0	0	0	0	0	0	0	0	0	0	0	0	0	0	0	0	0	0	0	1	0	0	0	0	0	0	0	0	0	0
denovo27227	142	1	0	0	0	0	1	0	0	0	0	0	0	0	0	0	0	0	0	0	0	0	0	5	0	0	5	0	6	1	0	1	0	0	0	0	1	1	0	1	0	0	0	0	0	2	0	0	1
denovo53931	15	0	0	0	0	0	0	0	0	0	9	0	5	1	0	0	1	0	2	0	3	3	0	0	4	0	1	3	0	1	0	0	0	0	1	0	2	0	0	0	0	0	7	0	0	0	0	0	0
denovo8229	0	0	0	0	0	0	1	0	0	0	0	0	0	0	0	0	0	0	5	3	0	0	0	0	0	0	0	0	0	0	0	0	0	17	0	3	0	0	3	0	1	4	1	0	1	0	0	0	0
denovo8391	0	0	0	0	0	0	0	0	0	0	0	59	0	0	0	0	0	0	3	0	0	0	0	0	13	0	14	0	0	0	8	0	0	0	0	0	0	0	0	0	1	0	0	3	0	21	11	0	0
denovo4729	0	2	0	0	0	0	23	0	0	4	0	0	0	0	0	0	0	0	0	0	0	0	0	1	0	0	1	0	0	0	0	0	1	0	1	1	0	0	0	0	0	0	0	5	2	35	0	0	0
denovo4980	2	0	0	0	0	0	0	0	0	0	1	1	1	0	0	0	3	0	2	0	0	1	0	0	0	0	0	16	1	1	0	0	0	1	0	11	7	0	6	1	0	0	0	3	7	0	0	0	10
denovo38238	21	3	0	0	0	5	5	1	4	0	0	0	4	0	1	0	0	0	0	2	0	0	0	0	11	12	0	0	0	0	0	0	0	0	0	0	0	0	0	0	1	0	0	0	0	15	0	0	0
denovo54791	0	1	0	0	0	0	2	3	0	8	4	0	13	2	3	2	1	0	0	0	0	0	2	3	0	1	0	2	0	0	0	0	0	2	0	0	0	0	0	0	0	0	1	0	0	0	0	0	0
denovo11902	0	4	0	0	0	3	21	0	0	0	0	0	0	0	2	0	0	0	0	0	9	0	0	20	1	2	0	5	0	0	0	0	2	0	8	2	0	0	0	3	0	0	0	6	0	0	0	0	0
denovo18514	3	0	5	0	0	0	0	1	0	0	5	0	1	2	0	0	1	0	6	0	2	1	0	0	0	0	0	3	0	0	0	0	0	0	0	5	2	0	3	1	0	0	0	0	18	0	0	0	0
denovo49899	4	0	0	0	0	1	0	2	1	0	0	3	0	4	0	0	3	0	28	2	0	30	0	0	0	0	0	0	0	0	0	0	0	0	14	4	0	3	3	0	0	0	11	0	4	1	0	8	0
denovo12571	2	0	2	65	2	0	0	1	0	0	8	0	7	0	0	1	0	0	0	8	0	1	0	2	0	0	0	0	0	0	0	1	0	14	0	0	0	0	3	0	5	9	1	0	2	0	0	0	0
denovo17352	4	0	0	0	0	0	8	0	0	0	0	0	0	11	0	0	0	0	3	0	0	0	0	5	0	0	0	4	0	15	3	0	0	0	0	0	0	0	0	0	0	3	0	0	0	13	0	0	0
denovo43385	8	0	0	0	0	0	0	1	0	2	9	0	3	0	1	0	7	0	7	0	8	1	0	0	0	0	1	31	2	0	1	8	0	1	0	13	0	0	2	2	0	0	0	0	2	0	0	0	0
denovo3322	0	14	0	0	0	4	2	0	0	0	0	5	0	3	0	0	0	0	1	0	1	4	0	0	0	0	21	0	2	0	0	0	0	0	0	0	0	0	2	0	0	0	0	2	0	0	0	18	0
denovo34808	0	0	0	0	0	21	0	0	0	0	0	22	0	0	0	0	0	0	0	0	0	0	0	3	6	0	15	0	0	0	6	0	0	0	0	0	0	0	0	0	0	0	0	0	0	2	15	0	0
denovo14263	4	0	0	0	0	0	1	0	0	1	0	0	2	0	0	4	0	0	0	0	0	1	0	0	0	1	5	0	0	4	1	0	0	0	0	0	0	0	0	0	5	2	0	0	0	0	0	0	1
denovo25996	0	1	0	0	0	1	0	1	0	0	0	3	0	0	0	0	1	0	0	0	0	0	0	1	0	0	3	0	0	0	4	0	1	0	0	0	0	0	0	0	9	0	2	3	0	6	3	1	0
denovo54161	0	0	0	0	0	0	0	4	0	0	0	0	5	5	0	3	0	0	0	0	0	0	0	0	2	1	0	0	0	0	5	0	0	0	0	0	0	0	0	0	0	0	0	0	0	0	0	0	0
denovo8576	5	0	0	0	0	4	0	1	1	0	0	0	0	15	1	0	4	0	0	0	3	1	0	3	22	0	1	1	0	0	1	0	0	0	3	0	0	0	0	0	0	0	4	0	0	4	0	0	0
denovo9519	0	0	0	0	0	2	34	0	1	0	0	0	2	0	0	0	0	0	2	0	0	1	0	4	0	10	1	1	0	0	0	0	0	0	1	37	0	0	0	0	3	0	0	0	0	0	0	0	0
denovo16504	0	0	0	0	87	0	0	0	0	0	0	0	0	0	0	1	0	0	0	0	0	0	0	3	0	0	0	0	0	0	0	0	0	2	1	0	0	0	0	0	0	0	0	3	0	0	2	0	0
denovo33772	0	0	0	0	0	0	0	0	0	0	0	0	0	0	0	0	0	0	0	0	0	0	0	0	0	0	11	0	8	0	21	0	0	0	0	0	0	0	1	0	0	0	0	11	0	3	0	0	0
denovo40553	1	1	0	0	0	0	0	0	0	0	0	0	14	0	0	2	1	0	0	0	0	1	0	0	1	0	0	0	0	0	0	4	0	0	0	0	0	0	0	0	0	0	0	0	0	1	0	0	0
denovo6079	1	0	0	0	0	0	0	0	0	2	1	0	24	1	1	0	0	0	0	0	0	1	0	0	1	0	0	0	0	0	1	37	0	0	0	2	0	0	0	0	0	0	5	0	0	0	0	0	0
denovo14187	0	0	0	4	0	4	2	2	7	1	1	0	0	0	0	0	0	0	1	9	0	1	0	3	0	0	0	0	3	0	0	0	1	0	1	1	1	5	10	0	2	24	4	6	0	5	1	0	2
denovo19311	0	0	0	4	0	0	1	4	6	1	11	0	0	0	0	0	0	0	3	73	1	1	0	3	0	2	0	1	0	0	0	1	0	5	2	0	0	0	6	1	0	9	10	0	0	0	0	0	0
denovo25252	0	0	0	0	0	0	0	0	2	0	0	0	0	0	0	0	0	0	0	0	0	0	0	0	0	0	0	0	0	0	0	0	0	0	0	0	0	0	0	0	0	0	0	0	0	1	0	0	0
denovo32141	0	0	0	0	0	6	0	0	0	0	0	0	3	11	0	0	0	0	2	0	0	3	0	0	5	0	0	1	0	0	6	0	0	1	0	0	0	2	0	0	0	0	3	0	0	0	0	2	0
denovo7920	0	0	0	0	0	0	0	0	0	0	0	0	0	0	0	0	0	0	1	0	0	0	0	2	0	0	3	0	0	0	0	0	0	0	0	2	0	0	0	0	0	0	0	6	8	0	1	0	0
denovo14882	0	2	0	0	0	2	0	1	0	4	0	1	0	1	0	1	1	0	0	0	0	0	0	0	0	0	3	0	1	0	2	0	0	0	0	1	0	0	0	1	1	0	0	0	0	21	2	0	8
denovo17294	0	0	0	0	3	0	0	0	0	0	4	4	10	1	1	0	2	0	0	0	0	1	0	0	1	0	0	0	0	0	2	7	7	1	0	1	2	0	3	5	0	0	0	1	0	0	0	0	0
denovo41854	0	0	0	0	0	3	0	1	0	1	1	0	0	5	6	0	0	0	0	0	2	41	0	4	12	0	0	3	0	0	1	0	0	1	1	0	0	1	0	1	0	1	2	0	0	0	0	2	0
denovo50515	0	0	0	0	0	4	0	0	0	0	0	0	0	0	0	0	0	0	0	0	0	0	3	0	0	0	0	0	0	0	0	0	0	0	0	1	0	0	0	0	0	0	0	0	0	203	0	0	0
denovo56410	0	1	0	0	0	4	0	0	1	0	0	1	0	0	0	0	0	0	1	0	0	0	0	10	0	0	3	0	0	0	0	0	0	0	2	0	0	0	3	0	2	0	0	26	0	3	0	0	0
denovo41760	0	0	0	0	0	0	0	1	0	0	0	0	0	3	2	0	0	0	0	0	0	0	0	0	0	0	0	2	0	1	1	0	0	0	0	2	0	0	0	5	1	0	0	1	0	2	1	0	3
denovo16101	1	2	0	1	1	1	1	3	0	33	1	0	4	0	0	3	0	0	1	3	0	1	0	1	7	5	0	0	0	0	1	1	1	0	0	0	0	0	0	3	0	2	2	0	0	0	0	0	0
denovo28173	2	0	0	0	0	0	0	0	0	0	2	12	4	0	1	0	9	0	0	0	0	1	0	0	0	1	0	0	0	0	4	17	0	1	0	0	0	0	1	0	0	0	0	0	0	0	1	0	0
denovo57338	1	0	0	0	0	0	0	0	0	0	8	0	2	3	0	0	4	0	6	0	1	3	1	0	0	0	0	13	5	2	2	2	0	2	0	0	4	0	0	3	0	0	1	0	9	0	1	1	0
denovo5266	2	0	0	0	0	1	0	3	0	0	16	0	9	16	0	0	8	0	0	0	3	7	0	2	0	0	0	1	0	0	2	2	0	0	0	0	0	0	0	0	0	0	9	1	0	0	1	0	0
denovo14225	6	1	0	0	0	0	0	0	1	0	0	0	0	12	0	0	0	0	1	0	0	0	0	0	0	0	0	0	0	0	0	0	0	0	0	28	0	1	1	0	0	0	0	0	0	0	0	15	0
denovo18945	0	2	0	0	0	0	0	0	0	2	0	1	0	0	0	0	0	0	0	0	0	0	0	0	0	0	0	12	0	0	0	0	0	7	0	0	1	0	0	0	0	0	0	0	173	0	2	1	0
denovo25837	0	1	0	3	0	1	1	5	1	24	2	0	0	0	0	5	0	0	1	17	1	1	0	2	0	8	0	0	0	0	0	2	2	0	0	3	0	0	0	0	0	6	2	0	0	0	0	0	0
denovo44662	0	0	0	0	0	7	0	0	5	1	0	0	1	0	0	0	0	0	0	0	0	1	0	0	0	0	0	0	0	0	1	0	0	2	0	0	0	0	0	1	0	0	0	0	0	1	0	6	0
denovo48012	4	0	0	1	0	0	0	0	0	1	7	1	15	0	0	0	1	0	0	0	0	0	0	0	1	0	0	0	0	0	0	19	0	1	0	0	0	0	0	2	0	0	0	1	0	0	3	0	0
denovo11814	1	0	0	0	0	0	0	0	0	0	0	0	0	0	0	0	0	0	0	0	1	2	0	4	0	0	10	0	0	0	0	0	0	0	15	0	0	2	0	0	0	0	1	2	0	5	4	0	0
denovo17247	0	0	3	3	15	0	1	0	0	1	4	0	1	0	1	3	1	0	0	0	0	0	0	1	0	0	0	0	0	7	0	0	22	7	0	0	2	0	1	1	0	0	0	1	38	0	0	0	0
denovo54116	0	1	0	1	79	0	0	0	0	1	0	0	0	0	0	0	0	0	0	0	0	0	0	1	0	1	0	0	0	0	0	0	0	2	0	0	0	0	0	0	0	2	0	0	0	0	0	0	0
denovo58178	3	1	0	0	0	0	0	0	0	0	0	0	0	9	0	0	2	0	1	0	0	8	0	0	1	0	0	0	0	0	0	0	0	0	0	16	0	0	3	0	0	0	0	0	1	0	0	3	0
denovo9389	0	0	0	0	0	4	21	0	0	3	1	0	2	0	0	0	0	1	11	0	3	0	0	0	0	1	8	2	0	0	0	1	0	0	1	54	0	0	0	3	0	0	0	0	0	6	2	0	0
denovo16390	0	0	0	0	0	5	0	0	3	6	0	0	4	2	0	0	2	0	0	1	1	3	0	0	20	5	0	7	0	0	2	0	0	0	1	0	0	0	0	1	0	4	12	0	0	0	0	0	0
denovo3678	5	0	0	0	0	0	0	1	0	0	0	0	8	3	0	0	1	0	1	0	0	3	0	0	0	0	0	9	0	0	10	13	0	1	5	0	0	0	0	1	0	0	4	0	0	0	0	0	0
denovo46832	0	1	0	1	0	0	1	0	0	0	31	0	11	0	0	2	2	0	0	0	0	0	0	7	0	1	0	3	0	0	0	0	0	2	0	0	0	0	0	2	0	0	9	0	0	0	0	0	0
denovo1980	0	0	0	0	0	1	10	3	9	6	0	0	0	0	0	0	0	0	0	6	0	2	0	1	0	0	0	2	0	0	0	0	0	0	3	1	0	2	1	0	0	13	18	0	0	0	0	2	0
denovo34703	0	1	0	0	0	1	0	0	0	20	0	1	9	1	2	0	5	0	0	0	0	0	0	0	0	14	0	5	0	0	2	3	0	0	0	0	0	0	1	0	0	1	3	0	0	0	0	0	0
denovo7587	1	0	0	0	0	0	0	1	3	0	0	0	4	1	16	0	2	0	0	0	6	1	0	0	23	0	0	0	0	0	1	8	0	0	0	1	0	0	1	0	0	0	1	0	0	0	0	0	0
denovo26566	0	0	2	21	10	0	0	0	0	16	0	0	3	0	0	5	0	0	1	1	0	0	1	0	0	12	0	0	0	0	0	3	0	1	0	0	2	0	0	3	0	2	1	0	1	0	0	0	0
denovo18130	0	4	0	0	1	0	0	5	0	1	0	0	5	0	0	0	0	0	0	1	0	0	0	0	1	0	0	0	0	0	1	0	0	0	0	0	1	0	0	1	3	0	0	0	0	0	0	0	0
denovo56781	0	0	0	0	0	5	0	0	6	0	0	0	0	0	0	0	0	0	44	0	1	1	0	4	2	0	0	0	1	0	1	0	0	0	11	0	0	2	0	0	0	0	1	0	0	8	0	0	0
denovo15441	0	2	0	0	0	12	0	0	0	0	0	6	0	0	0	0	1	0	1	0	1	0	0	0	0	0	1	0	0	0	32	0	0	0	0	0	0	0	0	0	0	0	0	3	0	0	0	0	0
denovo18791	0	1	0	0	34	0	0	0	0	0	0	0	0	0	0	1	0	0	0	0	0	0	0	10	0	0	0	0	0	0	0	0	2	1	0	0	0	0	0	4	0	0	0	1	0	0	0	0	0
denovo7054	2	2	0	0	0	0	0	0	0	0	0	13	1	1	1	0	5	0	0	0	9	4	0	0	19	0	0	0	1	0	0	2	0	0	1	0	0	2	0	0	0	0	0	0	2	1	15	16	0
denovo15107	2	1	0	0	0	5	5	1	0	0	0	0	7	2	0	0	1	3	0	0	2	2	0	1	0	0	0	0	0	1	4	0	0	13	2	0	0	0	0	0	0	0	14	0	0	0	0	0	0
denovo18797	4	9	0	0	0	3	8	0	0	0	0	0	0	0	0	3	0	0	0	0	2	0	0	9	0	11	0	12	0	0	0	0	0	0	5	1	0	0	0	5	0	6	0	0	0	0	0	0	0
denovo9439	1	0	0	0	0	3	0	4	16	0	6	0	3	2	0	0	3	0	4	1	7	10	0	0	0	0	0	1	0	0	1	0	0	1	0	0	1	1	0	0	1	0	0	0	0	0	0	2	0
denovo21857	0	0	0	0	0	11	10	0	1	0	1	0	0	6	5	0	0	0	0	0	0	4	0	8	4	0	0	0	0	0	0	0	1	0	1	0	0	0	0	1	0	0	2	0	0	0	0	0	0
denovo4074	0	2	0	0	0	0	0	1	1	50	3	0	1	0	0	1	0	0	0	1	0	0	0	0	1	8	0	0	0	0	0	0	1	1	0	0	0	0	0	1	0	2	4	0	0	0	0	0	0
denovo44124	0	0	0	0	0	0	0	0	0	0	0	0	0	0	0	0	0	0	0	0	1	0	0	0	0	0	0	0	0	0	12	0	0	0	0	0	0	0	0	0	0	0	0	0	0	0	0	0	0
denovo9395	0	0	0	0	0	2	1	2	0	2	0	0	0	2	0	0	0	0	0	0	0	0	0	1	0	9	9	0	0	0	0	0	0	0	10	13	0	0	7	0	0	2	2	1	0	0	0	1	6
denovo30674	0	17	0	0	0	5	0	0	0	0	0	0	0	0	0	0	1	0	0	0	0	0	0	0	0	0	0	0	0	0	1	0	0	0	1	0	0	0	2	11	0	0	26	0	0	0	0	8	0
denovo55273	0	1	0	0	0	0	0	4	0	1	0	0	27	0	8	0	3	0	0	0	1	0	0	1	0	2	0	1	0	0	7	15	0	0	0	0	0	0	0	0	0	0	3	0	0	0	0	0	0
denovo25065	0	0	0	0	0	0	0	15	0	0	0	0	1	1	2	6	4	0	0	0	0	0	0	0	0	0	0	1	0	0	0	1	1	0	0	0	1	0	0	0	0	0	0	0	0	0	0	0	0
denovo30797	5	0	0	0	0	0	0	0	6	0	0	0	0	1	0	0	0	0	0	0	0	0	2	0	0	0	5	0	0	0	0	1	0	0	0	0	0	0	0	0	0	0	1	15	0	0	2	0	0
denovo41339	0	2	0	0	0	0	0	0	3	3	0	0	0	0	0	0	0	0	0	0	0	0	0	0	0	0	0	0	0	0	6	0	0	0	0	0	0	0	0	0	0	0	0	0	0	8	0	5	0
denovo46913	0	8	0	0	0	0	0	1	0	0	0	0	0	3	0	11	0	0	0	0	0	0	0	0	0	1	0	0	0	0	9	1	0	1	1	0	0	0	0	3	0	0	7	0	0	0	0	2	0
denovo51010	0	1	11	0	0	0	0	23	0	2	8	0	2	0	2	29	2	0	1	0	0	0	3	6	0	0	0	0	0	1	0	1	0	0	0	0	0	0	0	5	0	1	0	1	1	0	0	0	0
denovo27320	0	0	0	0	0	0	1	0	0	0	0	0	0	0	3	0	0	0	0	0	5	2	0	0	46	0	0	0	0	0	0	3	0	0	0	1	0	0	0	0	0	0	6	0	0	0	0	1	0
denovo12631	0	0	0	0	0	0	0	1	0	0	0	0	1	0	0	0	0	1	0	0	0	0	0	0	0	0	0	0	0	0	0	0	0	1	0	0	0	0	2	0	0	0	4	0	0	0	0	0	0
denovo55378	0	0	0	0	0	0	0	0	0	0	0	3	0	0	0	0	0	0	2	0	0	0	0	0	0	0	0	0	1	0	0	0	0	0	0	0	0	0	0	0	1	0	0	0	1	5	1	3	0
denovo15240	0	0	0	0	0	0	0	0	7	0	0	0	0	0	0	0	0	0	21	0	0	0	0	4	0	0	3	0	28	0	0	0	0	0	5	1	0	2	2	0	0	0	0	0	0	5	3	0	0
denovo45977	1	0	1	1	1	1	0	6	0	14	3	1	5	2	0	3	1	1	0	4	0	0	5	1	0	0	0	0	0	3	0	0	19	3	0	0	0	0	1	1	0	0	1	0	13	0	0	0	0
denovo341	1	0	0	0	2	1	2	1	0	0	1	0	0	0	1	0	0	0	0	0	0	1	0	1	0	2	0	3	0	0	0	2	0	0	2	0	0	0	0	1	0	0	0	0	0	0	0	0	0
denovo15673	6	1	0	0	0	1	0	0	0	0	0	3	0	2	5	0	7	0	8	0	1	1	0	0	3	0	0	2	0	0	3	6	0	0	0	1	0	1	0	0	0	0	0	0	0	0	2	1	0
denovo26862	0	10	0	0	0	0	0	0	0	0	0	0	0	0	0	1	0	0	0	0	0	0	0	0	1	0	7	0	0	0	0	0	0	0	0	0	0	1	3	0	0	0	0	11	0	1	0	0	0
denovo45899	2	0	0	0	0	0	0	0	0	1	0	0	0	0	0	0	0	0	0	0	0	0	0	0	0	0	0	2	0	52	0	0	0	0	0	0	0	0	0	0	0	0	0	0	1	0	0	0	0
denovo10089	0	9	0	0	0	0	0	11	0	0	0	2	0	0	0	0	0	0	0	0	0	0	0	0	0	0	6	0	0	0	0	2	0	0	3	0	0	0	0	1	0	0	0	5	1	1	14	2	0
denovo27610	0	3	0	0	0	0	0	0	2	0	0	1	0	2	2	0	4	0	0	0	0	0	0	0	11	0	4	0	0	0	1	0	0	0	2	2	0	0	0	1	2	2	0	0	0	5	6	0	11
denovo31431	8	0	0	0	0	4	0	7	0	0	0	0	0	1	1	23	0	0	0	0	0	0	0	1	1	0	0	15	0	0	0	0	0	0	0	0	0	0	0	1	0	0	1	0	0	0	0	0	0
denovo34056	0	0	0	0	0	1	0	0	0	0	0	0	0	0	0	0	1	4	9	0	0	0	0	2	0	2	0	0	0	0	0	0	0	0	5	0	0	0	0	0	0	0	0	0	0	0	0	0	0
denovo23959	2	0	0	0	0	0	0	3	0	0	1	0	2	0	0	0	2	0	0	0	0	6	8	0	0	0	0	5	3	0	0	1	0	2	0	1	6	0	0	0	0	0	1	0	14	0	0	0	0
denovo46980	2	1	0	0	0	2	5	0	0	0	0	0	2	0	8	0	1	0	0	1	4	1	1	1	1	6	0	0	0	0	4	3	0	3	7	0	0	0	0	5	0	0	2	1	0	0	0	0	0
denovo57755	0	6	0	0	0	0	0	3	0	1	0	0	0	0	0	1	0	0	0	3	14	0	0	7	0	8	0	0	0	0	0	0	18	0	0	0	0	0	0	3	0	0	0	0	0	0	0	0	0
denovo7246	0	0	0	0	0	0	6	1	0	5	0	0	0	0	0	0	0	0	0	7	0	0	0	0	0	12	0	1	5	0	0	0	0	0	0	0	0	0	0	0	0	6	0	1	0	0	0	0	1
denovo19945	0	1	0	0	0	1	0	1	0	4	0	3	0	0	0	2	0	0	0	0	0	0	0	1	0	0	0	0	0	0	0	0	0	0	2	0	0	0	0	0	2	0	0	5	0	2	3	7	0
denovo38694	0	0	0	0	0	0	43	0	2	1	0	0	0	0	0	0	0	0	1	0	0	0	0	1	0	13	0	0	0	0	0	0	0	0	3	18	0	2	0	0	0	2	0	0	0	2	0	2	0
denovo47001	3	1	0	1	0	3	1	1	0	0	1	0	5	7	1	0	4	0	1	0	0	1	0	0	0	0	0	1	0	0	2	2	0	6	0	0	1	0	0	0	0	2	3	0	0	0	0	2	0
denovo58408	1	0	0	0	0	0	0	0	0	0	10	21	9	0	1	0	2	0	0	0	1	0	0	0	0	0	0	0	0	0	4	21	1	0	0	0	1	0	0	2	0	0	0	0	1	0	0	0	1
denovo30959	0	0	0	5	0	3	5	3	8	1	3	0	0	0	0	0	0	2	0	29	1	1	0	4	0	0	0	0	0	0	0	0	2	0	2	3	1	6	4	0	0	8	3	4	0	2	0	0	0
denovo35218	0	0	0	0	0	1	1	0	2	0	0	0	0	0	0	1	0	0	0	0	0	0	0	0	0	0	0	0	0	0	0	0	0	0	6	14	0	2	1	1	0	9	0	0	0	9	1	3	8
denovo58380	0	0	0	0	0	38	0	0	1	0	0	0	0	0	0	0	0	0	0	0	1	0	0	0	0	15	0	0	0	0	0	0	0	0	4	1	0	1	0	0	0	0	1	0	0	0	0	2	0
denovo46648	1	0	0	0	0	0	0	14	0	0	0	1	14	0	0	36	3	0	0	0	0	0	0	0	0	1	0	0	0	0	0	31	0	0	0	0	1	0	0	0	0	0	1	0	0	0	0	0	0
denovo20892	1	0	0	0	0	0	0	1	0	0	0	1	5	0	0	3	2	0	1	0	0	0	0	0	0	1	0	0	0	0	5	5	0	0	0	0	0	0	0	0	0	1	1	0	0	0	0	1	0
denovo45376	1	0	0	0	0	1	0	4	0	0	0	0	0	0	0	12	5	0	0	0	0	0	0	0	0	0	1	0	0	0	0	0	0	0	0	1	0	0	0	0	0	0	0	0	0	0	0	0	0
denovo37640	0	5	0	0	0	0	0	0	0	0	0	0	5	1	2	0	0	0	3	0	6	0	0	0	21	0	3	1	0	0	3	10	0	0	0	0	0	1	0	1	0	0	1	0	0	0	0	18	0
denovo56468	0	0	0	0	0	0	0	0	0	1	27	2	16	4	2	0	4	0	1	0	1	1	0	0	1	0	1	2	0	4	1	1	2	0	0	0	0	1	1	0	3	0	1	0	0	0	0	0	0
denovo56562	0	0	0	0	0	0	0	1	0	1	0	0	0	0	0	0	0	0	0	0	0	0	0	0	0	0	3	0	0	0	33	0	0	0	0	0	0	0	0	0	0	0	0	3	0	0	0	0	0
denovo3328	0	0	0	0	0	5	1	0	0	0	0	0	0	0	0	0	0	0	0	0	0	0	0	0	0	0	1	0	0	0	4	0	1	0	0	2	0	0	0	1	0	0	0	0	0	1	4	0	0
denovo33781	1	0	15	11	5	0	0	9	0	1	4	0	1	0	2	4	1	0	0	0	1	0	0	4	0	0	0	0	0	0	0	0	6	5	0	0	0	0	0	0	0	0	0	0	1	0	0	0	0
denovo51742	8	56	0	0	0	3	1	0	0	0	0	0	0	9	2	0	1	1	3	0	2	0	0	4	10	0	0	0	0	0	0	0	0	0	0	0	0	0	0	3	0	0	1	0	0	0	0	2	0
denovo8707	3	1	0	0	0	1	0	0	0	0	0	0	2	3	0	0	0	0	0	0	0	2	0	0	1	2	0	47	0	0	8	1	0	0	3	0	0	0	0	1	0	0	10	0	0	0	0	16	0
denovo14110	1	0	0	0	0	0	0	0	0	0	0	8	5	0	2	0	3	0	2	0	0	0	0	1	0	0	1	0	1	0	1	0	0	0	0	0	1	0	0	9	0	0	0	0	0	3	0	1	1
denovo23339	0	0	0	0	3	1	0	1	0	1	0	0	0	0	0	0	0	0	0	1	36	1	0	8	0	12	0	4	0	0	0	0	2	0	0	0	0	0	0	1	0	2	0	0	0	0	0	0	0
denovo33944	0	0	2	0	0	5	1	0	0	0	1	0	5	0	13	0	0	2	0	0	1	12	0	1	0	7	0	4	0	0	0	1	0	0	2	0	0	0	0	3	0	2	0	1	0	0	0	0	0
denovo37637	0	0	0	0	0	0	1	0	0	0	0	0	0	0	0	0	0	1	0	0	0	0	0	0	0	0	0	0	0	0	0	0	0	1	0	0	0	0	0	1	0	0	0	1	0	0	0	0	0
denovo22845	2	1	0	0	0	0	0	0	0	0	0	11	2	0	0	0	13	0	0	0	0	0	0	0	0	0	0	0	0	0	5	9	0	0	0	1	0	0	0	0	0	0	0	0	0	0	0	2	0
denovo25286	0	0	0	1	13	0	5	8	0	6	0	0	0	0	0	0	0	1	0	48	1	0	3	5	0	6	0	0	1	1	0	0	0	13	0	0	0	0	0	0	0	0	0	0	0	0	0	0	0
denovo25570	0	2	0	0	0	1	0	0	0	4	0	0	1	4	0	2	0	0	0	0	0	0	0	0	0	3	0	0	0	0	6	1	0	0	0	0	0	0	1	2	0	0	10	0	0	0	0	1	0
denovo3686	1	1	0	0	0	1	1	0	0	0	0	0	0	0	0	0	0	16	0	0	11	0	0	3	0	2	0	9	1	0	0	0	9	0	1	2	0	0	2	10	0	0	0	3	0	0	0	0	0
denovo6362	5	0	0	0	0	0	0	0	0	0	0	2	0	3	1	0	17	0	0	0	0	0	0	0	0	0	0	3	0	0	0	0	0	0	0	0	0	0	0	0	0	0	1	0	0	16	0	4	9
denovo11211	3	2	7	13	14	0	0	0	5	2	0	0	0	1	1	33	1	0	0	7	6	0	1	0	0	12	0	0	0	0	0	2	0	19	0	0	0	0	1	2	0	0	0	0	0	0	0	0	0
denovo47478	0	0	0	0	0	9	0	0	0	0	0	2	0	0	0	0	0	0	0	0	1	0	0	10	0	0	0	0	0	0	0	0	0	0	0	0	0	0	0	0	0	0	0	0	0	0	0	0	0
denovo5680	0	1	0	0	0	0	0	3	0	50	2	0	6	1	0	2	0	0	0	1	0	0	0	0	0	1	0	0	0	0	0	0	0	0	0	0	0	0	0	1	0	2	2	0	0	0	0	0	0
denovo11354	0	5	2	1	0	0	0	0	0	0	2	4	0	1	0	2	1	0	0	0	0	0	16	1	0	0	0	0	1	1	0	0	9	0	0	0	0	0	1	4	1	0	0	0	1	0	0	0	2
denovo30742	0	0	0	0	0	0	0	0	5	0	0	0	0	0	0	0	0	0	0	0	1	0	0	0	0	0	0	0	1	0	0	0	0	0	7	48	0	0	4	0	0	0	0	0	0	2	2	1	0
denovo5452	0	0	0	0	0	11	1	0	2	0	0	0	0	0	1	0	0	0	0	0	0	0	0	2	0	0	0	0	0	0	1	0	0	0	11	0	0	1	0	0	0	0	1	0	0	2	1	2	4
denovo27769	0	0	0	0	0	0	0	0	0	2	0	0	0	2	0	0	0	0	0	0	0	0	1	0	1	0	1	0	0	1	5	0	1	2	0	0	0	0	1	0	0	0	0	1	0	10	3	0	0
denovo36769	2	1	0	0	0	3	16	1	0	0	0	0	0	0	0	0	0	0	0	0	22	0	0	6	5	2	0	4	0	0	0	0	0	0	3	0	0	0	0	2	0	5	0	3	0	0	0	0	0
denovo48042	0	0	1	0	1	2	1	0	2	0	2	0	4	2	1	1	1	0	0	4	2	0	0	1	0	8	0	6	0	0	0	0	0	7	0	0	0	0	0	0	0	0	20	0	0	0	0	0	0
denovo12503	0	1	0	1	0	0	0	0	0	0	0	3	0	1	0	0	14	0	0	0	0	0	0	0	0	0	0	16	0	0	0	0	0	0	0	0	0	2	0	1	0	0	0	0	0	11	0	14	5
denovo22198	0	0	17	0	0	0	0	1	0	0	0	0	0	0	88	34	1	0	1	0	0	1	1	17	0	0	0	0	0	0	0	0	0	0	0	1	0	0	0	0	0	0	0	0	0	0	0	0	0
denovo29338	0	0	0	0	0	0	0	0	0	0	0	0	0	0	0	0	0	32	0	1	0	3	0	0	0	0	0	0	0	0	4	0	0	2	0	0	0	0	0	3	0	0	0	0	0	0	0	0	0
denovo32173	2	1	0	0	0	3	1	4	2	1	1	0	0	5	0	0	0	0	0	0	1	8	0	1	1	1	0	0	0	0	1	1	1	0	1	0	0	0	0	0	0	0	18	0	0	0	0	1	1
denovo35917	2	0	0	0	1	0	0	2	5	0	1	1	1	1	1	0	4	0	4	0	4	0	0	0	2	0	3	1	0	0	0	5	0	1	5	0	2	4	4	1	1	0	0	0	0	1	3	1	0
denovo42566	0	1	0	0	0	0	0	0	0	0	0	0	0	0	0	0	0	0	9	0	0	2	0	0	2	0	0	0	0	0	0	0	0	0	1	0	0	0	1	0	0	0	0	1	0	0	0	0	14
denovo9037	0	0	0	0	0	0	0	1	0	0	0	0	0	10	0	0	0	0	0	0	0	0	0	0	0	0	0	0	0	0	0	0	0	2	0	29	0	0	0	6	0	0	3	3	0	3	1	0	2
denovo24689	12	0	0	0	0	2	0	0	0	0	0	0	0	0	6	0	0	0	0	0	0	0	0	0	11	0	0	0	0	0	0	0	0	0	0	0	0	0	0	1	0	0	0	0	0	0	0	0	0
denovo37787	3	0	0	0	0	0	0	4	0	0	0	0	0	7	23	0	12	0	2	0	1	0	0	4	5	0	0	2	0	0	0	1	0	0	0	0	0	0	0	0	0	0	0	0	0	0	0	0	0
denovo48714	1	0	0	0	0	0	0	26	0	2	0	0	5	0	2	3	16	0	0	0	0	0	0	0	0	0	0	1	0	0	0	0	3	0	0	0	0	0	2	0	0	0	2	0	1	0	0	0	0
denovo22733	0	1	0	0	0	0	0	0	0	0	0	0	0	0	0	0	0	31	0	0	9	0	0	1	0	0	0	0	0	0	0	0	24	0	0	2	0	0	3	8	0	0	0	0	0	2	1	0	1
denovo48721	0	1	0	0	0	0	0	0	6	0	0	0	3	4	2	0	3	0	0	0	0	0	0	0	11	0	0	0	0	0	4	5	0	0	0	0	0	0	0	0	0	0	0	0	0	0	0	1	0
denovo33643	0	0	0	0	0	0	0	0	3	0	0	0	0	0	0	0	0	0	0	0	0	0	0	0	0	2	1	0	8	0	0	0	0	0	38	0	0	0	7	0	0	0	0	0	0	3	1	0	0
denovo43589	0	0	0	0	0	0	0	1	0	0	0	0	0	6	0	0	0	0	0	0	0	0	0	0	0	0	0	120	1	0	1	0	0	1	0	0	0	0	0	0	0	0	12	0	0	0	0	0	0
denovo3184	1	0	0	1	0	1	1	0	0	11	0	0	1	1	0	1	0	1	3	10	0	7	0	0	3	7	0	2	0	0	3	1	0	1	0	0	0	0	0	2	0	5	5	0	0	0	0	0	0
denovo8756	2	1	0	0	0	1	0	0	0	0	0	1	2	0	5	0	3	0	3	0	0	0	0	0	34	0	0	3	1	0	0	4	0	0	0	0	0	0	0	1	0	0	2	0	0	0	1	6	0
denovo56835	0	0	0	0	2	0	20	5	0	0	2	0	0	5	19	0	0	0	0	0	6	0	0	7	3	0	0	0	0	0	0	0	0	0	1	0	1	1	0	6	0	0	0	0	0	0	0	0	0
denovo9712	0	1	0	0	0	0	0	0	0	0	0	0	0	6	15	0	0	0	0	0	0	0	0	0	0	0	10	0	0	0	9	0	0	0	0	0	0	0	0	0	0	0	0	0	1	4	0	0	0
denovo29818	0	1	0	0	0	1	2	2	0	2	0	0	0	0	0	0	0	0	0	1	9	0	0	4	0	11	0	10	0	0	0	0	0	3	0	0	0	0	0	1	0	3	30	2	0	0	0	0	0
denovo44051	2	0	0	0	0	0	0	6	0	0	0	0	0	3	18	0	22	0	6	0	0	0	0	3	4	0	0	0	0	0	0	0	0	0	0	0	0	0	0	0	0	0	0	0	0	0	0	0	0
denovo54358	0	0	0	0	0	4	3	5	9	0	1	0	0	0	0	0	0	0	1	25	3	1	0	0	0	0	0	0	0	0	0	0	0	0	2	1	0	0	3	0	0	30	9	1	0	0	0	0	0
denovo43543	4	0	0	0	0	0	0	0	0	0	0	0	0	0	0	0	5	0	1	0	2	0	0	0	0	0	0	18	3	0	0	1	0	0	2	0	9	0	5	0	0	0	0	4	2	0	0	0	4
denovo6652	21	0	1	0	0	0	0	0	0	0	7	1	0	0	0	0	1	0	0	0	0	0	0	0	2	0	0	0	0	0	2	1	1	0	0	0	1	0	0	0	0	0	0	0	1	1	1	1	0
denovo23973	1	0	0	0	0	0	0	0	1	0	0	1	0	1	2	0	1	0	1	0	0	0	0	0	5	0	0	0	1	1	0	0	0	0	0	4	0	3	0	3	0	1	0	0	6	3	0	6	0
denovo37723	0	6	0	0	0	0	9	0	0	0	1	0	0	0	0	0	0	0	0	0	8	0	0	10	0	1	0	0	0	0	0	0	2	0	9	2	0	3	4	2	0	0	0	2	0	0	0	0	0
denovo40258	3	0	0	0	0	0	0	0	0	0	0	0	0	0	0	0	0	0	0	0	0	0	0	0	0	0	0	0	0	0	0	0	0	1	0	1	0	0	0	0	0	0	0	0	0	0	0	0	7
denovo53865	0	0	0	0	0	0	0	0	0	0	0	1	0	2	4	0	1	0	0	0	3	2	0	2	9	0	0	2	0	0	2	0	0	0	1	0	0	0	0	0	0	0	0	0	0	3	1	3	0
denovo19734	1	0	0	0	0	2	0	2	0	0	0	0	0	0	0	0	0	0	0	0	0	0	0	0	0	0	0	0	0	0	10	0	0	0	0	0	0	0	0	0	0	0	0	6	0	3	0	0	0
denovo30264	3	0	0	0	0	6	0	0	0	0	0	0	1	1	2	0	0	0	0	0	4	9	0	3	1	3	0	0	0	0	7	0	0	2	2	0	0	0	0	0	0	0	1	1	0	0	0	0	0
denovo40834	1	0	0	0	0	0	0	0	15	0	0	0	3	0	2	0	3	0	2	0	13	2	0	0	20	0	0	5	0	0	3	5	0	0	4	0	0	0	0	0	0	0	2	0	0	0	0	7	0
denovo6959	0	0	0	0	1	3	11	3	0	0	0	0	0	0	8	0	0	0	0	0	8	0	0	11	0	3	0	4	0	0	0	0	1	0	0	0	0	0	0	7	0	0	0	8	0	0	0	0	0
denovo57126	0	2	0	0	0	0	0	0	0	0	0	2	22	0	0	8	0	0	0	0	0	0	0	0	0	0	1	0	0	0	2	5	1	0	0	0	0	0	0	0	0	0	0	0	0	9	0	0	0
denovo57667	0	0	0	0	0	1	13	0	0	0	0	0	0	0	0	0	0	1	1	0	0	0	0	9	1	0	0	1	0	0	0	0	2	0	4	4	12	7	9	1	0	0	0	9	0	0	0	1	1
denovo49484	0	0	0	0	0	0	0	0	0	0	23	7	2	0	0	24	3	0	0	1	1	1	3	0	0	7	0	0	0	0	0	1	0	7	0	0	0	0	0	1	0	0	0	0	9	0	0	0	0
denovo31451	0	0	0	0	0	5	4	0	8	0	0	1	1	0	0	0	0	0	3	0	1	0	0	0	2	7	2	4	0	0	0	1	0	0	2	9	0	12	1	1	0	4	3	0	0	1	0	6	0
denovo39635	0	11	0	0	0	0	0	1	0	0	0	4	0	1	0	0	0	0	0	0	0	0	0	2	0	0	8	0	1	0	1	0	0	0	1	1	0	2	0	0	0	0	0	9	0	0	0	7	1
denovo6097	2	0	0	0	0	0	0	0	0	0	0	0	0	0	0	0	0	0	4	0	2	1	0	0	0	1	1	2	0	0	0	0	1	0	0	2	1	0	10	0	0	0	0	2	7	0	0	0	19
denovo9255	0	0	0	0	0	0	0	0	2	0	0	0	0	0	0	0	0	0	0	0	0	0	0	1	0	3	0	0	1	0	0	0	0	0	0	1	0	0	1	0	0	0	4	2	0	0	0	0	0
denovo23792	6	0	0	0	0	14	0	0	0	0	0	0	0	0	0	0	0	0	0	0	7	0	0	0	1	0	0	0	0	0	0	1	0	0	2	0	0	1	0	0	1	0	1	0	0	0	0	6	0
denovo34834	0	0	0	0	0	0	0	0	0	0	0	1	0	0	1	0	0	0	12	0	0	0	0	0	3	0	9	0	0	0	0	0	0	0	0	1	0	0	1	0	0	0	0	0	9	3	4	9	10
denovo41895	0	0	0	0	0	2	0	0	0	0	0	33	0	0	0	0	1	0	0	0	0	0	0	3	8	0	19	0	0	0	3	0	0	0	0	0	0	0	0	0	0	0	0	0	0	0	14	0	0
denovo74	2	0	0	0	0	0	0	9	0	0	0	0	1	0	1	2	32	0	0	0	0	0	0	1	2	0	1	1	0	0	0	13	0	0	0	0	0	0	0	0	0	0	0	0	0	0	0	0	0
denovo16782	3	0	0	0	0	0	1	0	25	1	0	0	1	9	0	1	1	0	0	15	1	0	0	0	0	4	0	0	0	0	2	0	0	9	0	1	1	0	16	1	1	0	0	0	0	0	0	0	0
denovo26374	0	0	0	0	0	0	0	0	0	0	0	0	0	3	1	0	0	10	0	0	0	3	0	4	0	0	2	0	0	0	0	0	0	0	0	2	3	0	0	0	0	0	5	5	0	0	1	0	0
denovo744	3	0	0	0	0	0	0	0	0	3	11	0	6	3	1	4	0	0	0	0	3	0	0	0	0	0	0	0	0	0	1	16	0	0	0	0	0	0	1	0	0	0	0	0	0	0	0	0	0
denovo23549	0	0	0	0	0	7	0	0	0	0	0	6	0	0	0	0	0	0	1	0	1	3	0	0	0	0	7	0	0	0	0	0	0	0	0	0	0	0	0	0	0	0	0	2	0	0	0	0	0
denovo26134	0	0	0	0	0	1	0	0	5	0	0	0	0	0	1	0	2	0	1	0	0	0	0	2	2	0	2	0	2	0	0	0	0	0	16	0	0	0	0	0	0	0	0	0	0	7	0	5	0
denovo7675	0	0	0	0	0	14	0	0	0	0	0	2	0	0	0	0	0	0	0	0	0	0	0	3	0	0	0	0	0	0	0	0	0	0	0	0	0	0	0	0	0	0	0	0	0	0	0	0	0
denovo35196	4	0	0	0	1	1	1	0	11	0	0	1	1	0	0	0	0	0	0	0	0	0	0	0	1	4	0	0	3	0	2	0	3	0	12	1	0	0	0	0	0	0	0	2	0	13	0	1	1
denovo45520	0	0	2	0	0	0	0	1	0	3	0	0	0	5	0	0	2	0	0	0	0	0	0	0	0	0	0	0	0	0	0	4	0	0	11	2	0	2	19	0	0	0	0	0	0	0	0	0	7
denovo14481	1	0	0	0	0	0	0	1	0	2	0	29	2	0	4	0	5	0	1	1	1	1	10	0	2	0	1	3	2	0	2	1	0	3	1	0	2	2	0	2	0	0	1	1	0	0	0	2	0
denovo42094	0	0	0	0	0	0	0	0	0	0	0	0	0	0	0	2	0	0	0	0	0	0	0	0	0	0	0	0	0	0	0	0	0	0	0	0	0	0	0	0	0	0	0	0	0	0	0	0	0
denovo53928	1	0	0	0	0	0	0	0	6	0	0	1	0	4	1	0	0	0	1	0	2	3	0	0	7	0	4	2	0	0	0	3	0	0	11	2	0	7	0	0	0	0	0	0	0	0	0	0	0
denovo10147	1	3	0	0	0	2	1	0	0	0	0	0	0	0	0	0	0	20	0	1	4	1	0	0	0	6	0	2	1	0	1	0	9	0	0	1	1	0	0	2	0	0	0	14	0	0	0	0	0
denovo20323	5	0	0	0	0	0	0	0	2	0	0	0	6	9	1	0	3	0	3	0	3	5	0	0	3	0	0	1	0	0	0	2	0	1	5	4	0	2	0	1	0	0	0	0	0	0	0	0	0
denovo36420	2	0	0	0	0	0	0	0	0	0	3	2	6	0	4	0	5	0	5	0	0	1	0	0	11	0	1	1	0	0	0	0	0	0	1	0	0	0	0	0	0	0	6	0	0	0	2	4	0
denovo34638	0	1	0	0	0	0	1	0	0	2	0	0	2	1	0	0	0	0	0	1	1	0	4	0	0	14	0	8	0	1	0	0	2	0	0	0	1	0	1	2	0	1	7	1	0	1	1	0	2
denovo45486	3	0	0	0	2	0	0	4	0	0	0	0	11	1	2	0	1	0	0	0	0	0	2	1	0	0	0	3	0	0	2	9	2	0	0	0	0	0	0	2	0	0	0	0	0	0	0	0	0
denovo53602	3	0	0	0	0	4	3	2	0	0	0	0	1	2	0	0	0	0	0	0	2	0	0	0	0	3	0	1	0	0	5	0	0	7	1	0	0	0	0	3	0	1	15	0	0	0	0	0	0
denovo18216	2	0	0	0	0	1	0	0	2	2	0	0	1	5	0	0	1	0	3	0	0	0	0	0	2	8	0	17	0	0	8	3	0	4	0	0	0	0	0	5	0	0	1	0	0	0	0	0	0
denovo29727	0	0	0	0	0	0	1	0	0	0	0	0	0	0	0	0	0	0	0	0	0	0	0	0	0	18	0	0	34	0	0	0	0	0	0	0	0	0	0	0	2	0	0	1	0	0	0	0	0
denovo32438	0	0	0	0	0	4	2	0	0	0	0	0	0	2	1	0	0	0	0	0	0	31	0	0	3	0	0	1	0	0	0	1	0	0	0	0	0	0	0	0	0	1	1	0	0	0	0	0	0
denovo48245	0	0	0	0	1	0	2	0	2	0	0	2	7	0	0	0	0	0	0	2	0	0	0	1	0	0	0	0	0	0	1	0	1	0	1	0	0	1	26	2	0	4	0	0	0	1	0	4	0
denovo2804	1	0	0	0	0	3	0	0	0	0	0	1	0	0	1	0	6	0	0	0	4	0	0	1	22	0	0	1	0	0	1	7	0	0	0	1	0	0	0	1	0	0	1	0	0	0	0	15	2
denovo10842	0	0	0	0	0	1	0	0	1	4	0	0	5	3	1	0	2	0	0	1	1	7	0	1	1	1	0	6	0	0	1	3	0	0	1	0	0	0	0	0	0	0	2	0	0	0	0	0	0
denovo42392	0	0	0	0	0	0	0	0	1	0	0	0	0	0	0	1	6	0	0	0	0	0	0	0	0	78	0	1	0	1	9	0	0	0	0	0	0	0	0	0	0	0	0	0	0	0	0	0	0
denovo44761	1	2	0	0	0	10	6	1	0	0	0	1	2	0	0	0	1	0	1	0	6	4	0	0	1	2	0	3	0	0	2	0	0	2	2	1	0	3	1	3	0	0	9	0	0	0	0	0	0
denovo54015	0	0	0	0	0	3	0	0	0	0	20	0	8	3	0	0	6	0	6	0	0	0	0	0	0	0	0	11	0	2	5	0	1	0	0	0	0	1	0	0	0	1	0	0	1	0	0	2	2
denovo31287	6	0	0	0	0	0	0	0	0	0	1	0	1	0	0	0	5	0	2	0	2	0	0	0	0	0	0	16	1	0	0	0	0	0	0	0	0	0	0	0	1	0	0	1	4	0	0	0	0
denovo41615	4	1	0	0	0	1	0	0	1	0	0	0	0	0	0	0	0	0	0	0	10	1	0	0	17	0	0	2	1	0	3	0	0	0	3	1	0	0	0	1	5	0	5	1	0	0	0	4	0
denovo50905	16	0	0	0	0	0	3	0	0	0	0	1	0	3	0	0	0	4	0	1	1	0	0	0	2	0	0	0	0	0	0	0	4	2	0	0	0	0	1	4	0	1	0	14	0	0	0	0	0
denovo43369	1	0	0	0	0	0	0	36	0	0	0	3	8	1	2	0	9	0	0	0	0	0	0	1	0	0	0	0	0	0	2	0	3	0	0	0	0	0	0	1	0	0	0	0	0	0	0	0	0
denovo3405	0	0	0	0	0	3	5	0	0	0	1	0	1	6	0	1	0	2	0	0	0	3	1	1	0	2	0	2	0	0	0	2	0	0	0	0	0	0	0	2	0	0	0	3	0	0	0	0	0
denovo5456	0	1	0	0	18	0	0	2	0	0	2	2	9	0	0	2	2	0	0	0	0	0	0	0	0	0	0	0	0	0	1	19	10	0	0	0	0	0	0	1	0	0	1	1	1	0	0	0	0
denovo5779	0	1	0	0	0	1	0	0	0	0	0	0	0	0	0	0	1	0	2	0	0	0	0	0	8	0	11	0	0	0	0	0	0	0	0	0	0	0	0	0	1	0	0	0	0	24	2	0	0
denovo31960	1	0	0	0	0	0	0	0	4	0	0	5	0	0	0	0	0	1	0	0	0	0	0	0	3	0	0	35	0	0	18	0	0	0	0	0	0	0	0	1	0	0	0	0	0	0	0	0	0
denovo33488	0	0	0	0	0	0	0	0	0	10	0	0	0	1	0	8	0	0	0	0	0	0	0	0	0	4	0	0	0	0	1	0	0	0	0	0	0	0	0	1	0	0	4	0	0	0	0	0	0
denovo40524	1	4	0	0	0	0	0	2	0	0	0	0	1	0	0	0	3	0	0	0	0	1	0	0	0	2	0	0	0	0	0	3	0	5	0	0	0	0	0	4	0	0	0	0	0	0	0	0	0
denovo41765	1	18	1	0	0	0	0	0	0	0	0	3	0	0	2	0	1	0	0	0	0	0	0	0	0	0	0	0	0	0	0	0	1	1	0	0	0	0	0	0	0	0	0	0	23	0	0	0	0
denovo51495	0	1	0	0	0	0	0	0	0	0	0	4	5	0	1	0	2	0	4	0	0	1	0	0	20	0	0	4	0	1	0	0	2	1	5	2	1	6	3	0	6	0	0	0	1	0	0	3	1
denovo876	0	0	0	0	0	0	0	1	0	0	1	0	0	0	0	0	1	0	2	0	1	3	0	2	0	0	0	3	3	1	2	0	0	0	0	7	0	0	7	10	0	0	0	0	2	0	0	0	1
denovo42751	0	3	15	0	0	1	0	2	0	0	0	0	49	0	0	0	0	0	0	0	0	0	0	0	0	0	0	0	0	0	0	0	0	0	0	0	0	0	3	10	0	21	0	0	1	0	0	0	0
denovo48172	0	0	2	0	8	3	0	1	0	0	0	0	0	0	0	0	0	0	4	0	5	0	0	0	0	97	0	0	0	0	0	0	0	0	0	0	0	0	0	2	0	7	0	0	2	0	0	0	0
denovo49768	23	0	5	0	0	0	0	1	0	0	2	0	0	0	0	6	1	0	0	0	1	0	0	1	0	0	0	3	0	0	0	0	1	0	0	0	0	0	0	0	0	0	0	0	0	0	0	0	0
denovo50789	0	0	0	0	0	0	2	0	0	0	0	0	0	1	2	1	1	0	0	0	0	2	1	0	14	0	1	0	0	0	1	0	0	0	0	3	0	1	0	5	0	0	2	0	0	0	0	0	0
denovo18108	0	0	0	11	7	4	1	2	0	14	1	0	1	0	0	33	0	7	1	5	0	0	0	0	0	4	0	0	0	4	0	0	2	0	0	0	0	1	3	0	2	2	0	0	0	0	0	0	0
denovo53243	0	0	0	11	0	0	0	0	0	1	1	0	0	0	0	1	0	0	0	1	0	0	4	0	0	0	0	0	0	0	0	0	2	64	0	0	5	1	0	0	0	0	0	0	4	0	1	0	0
denovo8767	1	0	0	0	0	0	0	0	0	0	0	3	0	1	7	0	1	0	1	0	2	0	0	1	1	0	0	1	0	0	0	0	0	2	3	2	0	0	1	1	1	0	0	0	1	1	0	3	2
denovo17949	0	0	0	0	0	0	0	0	0	0	1	0	0	0	0	0	0	0	0	0	0	0	0	11	0	1	0	0	0	0	0	0	0	0	0	0	0	0	0	1	0	0	0	4	0	0	0	0	0
denovo25738	2	1	0	0	2	1	2	1	0	2	0	0	4	4	3	0	0	0	2	0	2	2	0	1	0	0	0	0	0	0	5	6	0	4	0	0	0	0	2	1	0	0	6	1	0	0	0	0	0
denovo11143	0	0	0	3	0	0	3	0	0	0	0	0	0	0	0	0	0	0	0	8	0	0	0	0	0	9	0	0	0	0	0	0	0	0	0	0	0	0	0	0	1	6	0	1	0	0	0	0	2
denovo12025	0	0	6	0	0	0	0	7	0	0	2	0	0	0	9	4	0	1	0	0	1	0	0	8	0	0	0	0	1	0	0	0	0	0	0	0	0	0	0	20	0	0	1	2	0	1	0	0	0
denovo49537	1	1	0	0	0	1	0	0	0	3	0	0	5	2	1	0	0	0	0	0	0	6	0	0	17	0	0	0	0	0	6	2	0	0	0	0	0	0	1	0	0	0	3	0	0	0	0	3	0
denovo2274	19	0	5	0	0	1	0	0	0	0	0	0	0	0	0	0	5	0	0	0	0	0	0	2	11	0	0	36	0	0	0	0	0	0	0	0	0	0	0	0	0	0	0	0	0	0	0	0	0
denovo9282	0	1	0	13	50	0	0	0	0	2	6	1	1	0	0	1	0	0	0	0	1	1	0	2	0	0	0	0	0	0	0	0	0	1	0	0	1	0	0	2	0	1	0	0	4	0	0	0	0
denovo31726	0	0	0	0	0	0	4	0	0	0	1	0	0	0	0	0	0	0	2	0	0	0	0	0	1	7	9	2	0	0	2	0	0	0	4	12	0	0	0	0	0	0	0	0	0	2	0	0	0
denovo52202	2	0	0	0	1	0	0	0	0	0	3	4	37	0	0	0	3	0	0	0	0	0	1	0	0	0	0	0	0	0	2	21	0	0	0	0	2	0	1	0	0	0	0	0	0	0	0	0	0
denovo31409	0	0	0	0	0	0	0	0	0	0	0	0	0	2	0	1	1	0	0	0	0	0	47	0	0	1	0	0	0	0	0	1	0	1	0	0	0	0	0	0	0	37	0	0	0	7	0	0	0
denovo37328	0	0	0	0	0	19	0	0	10	0	0	0	0	0	0	0	0	0	0	0	2	0	0	4	0	3	0	0	0	0	0	0	0	0	11	0	0	0	0	0	0	0	0	0	0	0	1	3	0
denovo46984	1	0	0	0	0	3	0	4	13	3	6	0	13	3	6	0	6	0	0	0	1	0	0	2	1	0	0	0	0	0	1	2	0	0	0	0	0	0	3	0	0	0	0	0	0	0	3	0	0
denovo37346	5	4	0	0	0	1	6	0	0	0	0	0	0	0	0	0	0	0	0	0	2	0	0	8	0	15	0	9	0	0	0	0	1	0	1	0	0	1	0	1	0	0	0	4	0	0	0	0	0
denovo45322	1	0	0	0	1	1	1	5	0	4	2	0	0	1	0	1	0	1	0	0	0	1	4	5	0	0	0	0	1	0	2	0	0	1	0	3	0	0	1	1	0	0	0	0	0	0	0	0	0
denovo46114	0	0	0	0	0	3	0	0	6	0	0	0	0	3	0	0	0	0	0	0	0	1	0	0	6	0	3	0	0	0	1	0	0	0	4	1	0	12	0	0	0	0	0	0	0	0	0	0	0
denovo49429	1	0	0	0	0	3	0	0	0	0	0	0	0	0	0	0	0	0	0	0	0	0	0	0	0	0	5	0	0	0	3	0	0	0	0	0	0	0	1	0	1	0	0	4	0	11	0	0	0
denovo33657	1	0	0	0	0	0	0	0	1	0	0	0	6	2	3	0	0	0	3	0	0	2	0	0	3	0	1	0	0	0	1	10	0	0	2	5	0	1	1	0	0	0	0	0	1	0	3	17	0
denovo46460	0	0	0	0	0	0	0	1	0	0	0	1	10	0	0	1	3	0	0	0	0	0	0	0	0	0	0	0	0	0	2	21	1	0	0	1	0	0	0	0	0	0	0	0	0	0	0	0	0
denovo48898	0	1	0	0	0	0	0	0	0	0	0	0	0	0	0	0	0	0	0	0	0	0	2	0	0	0	7	0	0	0	0	0	2	0	0	0	0	0	0	0	0	0	0	0	0	2	0	0	0
denovo9734	1	1	0	0	0	0	6	1	0	0	0	0	0	5	0	0	0	0	0	0	0	0	0	0	0	7	0	0	0	0	0	0	1	2	0	0	0	0	1	1	0	0	2	1	0	0	0	0	0
denovo40440	0	0	3	1	37	0	0	0	0	0	0	0	0	1	0	0	0	0	11	0	4	1	0	0	0	77	0	0	0	0	0	0	0	0	0	0	0	0	0	0	0	7	0	0	11	0	0	0	0
denovo7857	3	0	0	0	0	0	0	0	1	0	0	2	4	0	1	0	16	0	0	0	0	0	0	0	3	0	0	0	0	0	10	11	0	0	0	0	0	0	0	0	0	0	0	0	0	0	0	2	0
denovo10548	27	0	0	0	0	0	0	0	0	0	1	0	0	0	0	1	2	0	0	0	0	1	1	0	1	0	0	0	0	0	0	0	0	0	0	1	3	0	0	3	11	0	0	0	1	0	0	0	0
denovo15334	0	1	1	9	6	0	0	0	0	4	0	2	0	0	0	6	1	0	2	1	0	1	0	0	0	7	0	0	0	0	0	4	0	3	0	0	0	0	1	0	0	0	0	0	1	0	0	0	0
denovo20364	0	0	0	0	11	0	7	0	0	0	0	0	0	0	0	0	0	0	0	4	0	0	0	4	3	14	0	3	0	0	0	0	0	1	0	0	0	0	0	3	0	0	0	1	0	0	0	0	1
denovo52781	12	0	1	0	0	0	0	1	0	0	0	8	0	0	0	0	0	0	0	0	1	0	0	1	12	0	0	49	0	0	0	2	0	0	0	0	0	0	0	2	0	0	0	0	5	0	0	0	0
denovo4932	1	0	0	0	0	4	2	0	0	0	0	0	0	0	3	0	0	0	0	0	1	4	0	0	23	0	0	3	0	0	1	5	0	0	1	0	0	0	0	1	0	0	8	0	0	0	1	1	0
denovo13913	0	0	0	0	0	0	1	0	0	1	0	0	2	0	0	1	0	0	0	0	0	0	0	0	0	0	10	0	0	1	0	0	2	0	0	0	0	0	0	0	5	0	0	0	0	0	0	0	0
denovo25730	0	68	0	0	1	2	0	0	0	0	0	0	0	0	0	0	0	0	2	0	1	3	0	0	4	0	0	0	0	0	0	1	0	0	1	0	0	1	0	0	36	0	0	0	0	0	8	0	1
denovo33214	1	0	0	0	0	0	0	8	0	0	0	0	18	0	0	1	8	0	0	0	0	0	0	0	0	0	0	0	0	0	5	2	0	0	0	0	0	0	1	0	0	0	0	0	0	0	0	0	0
denovo29184	0	0	0	0	0	0	13	0	0	0	0	0	0	0	0	0	0	0	1	0	0	0	0	0	0	0	0	0	0	0	0	0	0	0	9	13	0	0	0	0	0	0	0	0	0	1	0	0	0
denovo34665	0	2	0	0	0	0	2	0	0	1	0	0	0	1	0	0	0	0	0	1	2	0	0	2	0	16	0	14	0	3	0	0	0	0	0	0	1	0	0	1	0	4	3	1	0	0	0	0	0
denovo36198	1	2	0	0	0	1	1	0	3	0	0	1	0	0	1	0	0	0	2	0	0	3	0	0	10	0	1	0	1	0	0	0	0	0	4	0	0	1	0	0	1	0	0	0	0	1	0	2	0
denovo58090	0	0	0	0	0	0	1	0	0	0	0	0	0	0	0	0	0	0	0	0	1	0	1	0	0	0	2	0	0	0	3	0	0	0	0	0	0	3	0	2	0	0	0	4	0	1	0	0	0
denovo58764	4	0	0	0	0	0	0	0	0	0	0	2	1	0	2	1	0	0	0	0	3	0	0	0	0	0	0	0	0	0	0	11	0	0	0	0	0	0	0	2	0	0	0	0	0	0	0	1	0
denovo28406	1	2	0	0	0	0	0	1	0	5	1	0	0	0	0	1	0	1	0	0	1	0	0	2	0	17	0	0	0	0	0	0	17	0	0	0	0	0	1	5	0	0	0	0	5	0	0	0	0
denovo52716	2	0	0	0	0	0	1	11	0	0	0	0	0	0	5	1	2	0	1	0	0	0	0	5	0	0	0	5	0	0	1	3	0	0	0	0	0	0	0	0	0	0	0	0	0	0	0	0	0
denovo2086	1	2	0	0	0	2	0	16	0	0	0	0	3	0	3	0	7	0	0	0	0	0	0	1	0	0	0	7	0	0	2	0	0	0	0	0	0	0	0	1	0	0	2	0	0	0	0	0	0
denovo50997	4	0	0	0	0	0	2	0	0	1	0	0	0	0	0	0	0	0	0	0	2	1	0	3	0	0	0	3	0	0	2	0	0	0	0	0	0	1	0	1	0	0	0	2	0	2	1	0	1
denovo3764	1	0	0	0	0	1	0	0	5	2	6	0	4	0	18	0	1	0	0	0	3	7	0	0	11	0	0	3	0	0	1	3	0	0	0	0	0	0	0	0	0	0	0	0	0	0	1	0	0
denovo18655	0	0	0	0	1	0	0	0	0	0	16	0	1	0	0	5	0	0	0	2	8	0	1	1	0	2	0	0	0	0	0	1	0	30	0	0	0	0	0	0	0	0	0	0	1	0	0	0	0
denovo51506	0	5	0	0	0	3	0	0	0	0	0	1	0	0	0	0	0	0	0	0	0	0	0	1	0	0	0	0	0	0	0	0	0	0	0	0	0	0	1	0	0	0	0	0	0	0	0	2	0
denovo3553	2	1	0	0	0	10	0	0	0	0	0	0	0	0	0	0	0	0	0	0	28	0	0	1	1	0	0	0	0	0	0	0	0	0	1	0	0	0	0	0	0	0	0	0	0	0	0	4	0
denovo18534	0	0	0	0	0	0	0	9	0	6	5	2	25	0	0	7	2	0	0	0	0	0	0	4	0	0	0	0	0	0	0	30	1	0	0	0	0	0	0	0	0	0	0	0	0	0	0	0	0
denovo39300	7	0	0	0	0	1	0	0	0	0	0	0	0	2	4	0	0	0	0	0	0	22	0	2	1	0	0	7	0	0	0	0	0	0	0	0	0	1	0	0	0	0	0	0	0	0	0	0	1
denovo44789	0	1	0	0	0	0	0	0	0	0	0	4	0	0	0	0	3	0	7	0	2	1	0	0	0	0	5	0	0	0	0	20	0	0	0	3	8	0	0	0	0	0	0	0	0	1	0	0	1
denovo54996	2	0	0	1	0	0	0	2	0	1	0	0	1	0	0	0	4	0	0	3	0	1	0	0	0	8	0	0	0	0	0	0	1	1	0	0	2	0	0	1	0	0	2	0	0	0	0	0	0
denovo1778	0	0	0	0	0	3	0	0	107	0	0	0	0	0	0	0	0	0	1	0	0	3	0	9	0	0	0	0	0	0	0	0	0	0	0	2	0	0	0	0	0	0	0	0	0	1	1	1	0
denovo9400	2	0	0	0	0	0	0	0	0	0	0	2	0	0	0	1	1	0	0	0	0	0	0	0	0	0	0	0	0	0	0	15	0	0	0	0	0	0	0	0	0	0	0	0	0	0	0	4	0
denovo29410	0	0	0	0	0	5	0	0	2	0	0	0	0	0	0	0	0	0	5	0	0	0	0	3	0	4	0	0	1	0	0	0	0	0	9	0	0	0	0	0	0	0	0	0	0	0	1	1	0
denovo30030	0	0	0	0	0	0	0	0	0	0	0	0	0	0	0	0	0	0	0	0	0	0	0	0	0	0	0	0	0	0	0	0	0	0	0	0	0	0	0	0	0	0	0	0	0	80	0	0	0
denovo33402	0	0	4	1	0	0	0	13	0	10	0	3	5	0	0	6	1	1	0	0	0	0	7	0	0	0	0	1	0	0	0	3	5	0	0	0	1	0	1	0	0	0	2	0	1	0	0	0	0
denovo42593	0	0	0	0	0	0	1	0	0	0	0	0	1	0	0	0	0	0	0	1	22	0	0	0	15	0	1	4	0	0	0	1	0	1	0	2	0	0	0	1	0	1	0	0	0	3	1	13	3
denovo44735	0	1	0	0	0	0	0	0	0	0	39	0	2	0	0	1	0	0	0	0	0	0	0	0	0	0	0	0	0	0	0	0	0	0	0	0	0	0	0	0	0	0	0	0	3	0	0	0	0
denovo47131	0	2	0	0	1	0	0	4	0	3	1	0	0	2	0	0	0	0	2	1	1	0	3	0	0	23	0	0	0	1	0	0	4	0	0	0	0	0	0	0	0	3	2	0	1	0	0	0	0
denovo48274	1	0	2	0	0	0	0	6	0	0	1	0	2	2	11	1	0	0	0	0	0	0	0	4	0	0	0	6	0	0	0	3	0	2	0	0	0	0	0	2	0	0	0	0	0	0	0	0	0
denovo53372	0	0	0	0	0	1	11	0	0	0	10	0	2	0	0	0	0	0	0	0	1	10	0	2	0	1	0	0	0	0	0	0	0	0	2	0	0	0	0	0	0	1	0	3	2	0	0	0	0
denovo11688	0	0	0	0	0	2	0	0	1	0	0	0	0	0	0	0	0	0	0	0	0	0	0	2	0	1	7	0	0	0	0	0	0	0	10	1	0	0	2	1	4	0	0	1	0	5	0	0	0
denovo30612	1	0	0	0	0	2	4	0	0	0	0	0	1	0	0	0	0	0	0	0	0	4	0	1	1	1	0	0	0	0	5	0	0	0	1	0	0	0	0	0	0	0	6	0	0	0	0	0	0
denovo30938	3	4	0	0	0	1	2	0	0	0	0	1	0	3	1	0	0	0	0	0	1	0	1	4	1	6	0	0	0	0	1	1	0	3	1	0	0	3	2	1	0	1	1	0	0	0	0	2	0
denovo38456	0	0	0	12	8	0	0	0	0	2	0	0	8	0	0	7	0	0	2	1	0	1	0	0	0	4	0	0	0	0	1	2	0	2	0	0	0	0	0	1	0	0	1	0	2	0	0	0	0
denovo23536	0	0	0	2	3	0	0	0	0	0	17	0	3	0	0	1	0	0	0	0	1	0	0	0	0	0	0	0	0	0	0	0	0	1	0	4	0	0	0	15	0	0	0	0	4	0	0	0	0
denovo31545	0	0	1	0	1	0	0	0	0	0	3	0	4	0	0	4	1	0	0	0	0	0	0	0	0	2	0	0	0	0	0	0	5	1	0	1	0	0	0	0	0	0	0	0	0	0	1	0	0
denovo38590	0	0	0	6	3	0	0	1	0	4	0	0	0	0	0	0	0	0	1	33	0	0	0	0	0	3	0	0	1	0	0	0	0	0	0	0	0	1	0	0	0	0	0	0	1	0	0	0	0
denovo38669	0	0	5	0	2	2	1	9	0	0	3	0	0	3	3	1	1	1	1	1	0	0	0	0	0	0	0	1	0	0	0	0	1	1	0	0	0	0	3	3	1	0	1	2	2	0	0	0	1
denovo42907	0	0	0	0	0	0	0	7	0	0	0	3	8	0	3	0	13	0	0	0	0	0	0	1	2	0	1	3	0	1	5	7	3	0	0	0	0	0	0	0	0	0	1	0	0	1	0	2	0
denovo53793	0	0	0	0	0	0	0	0	0	0	0	5	0	0	0	0	0	0	0	0	0	0	0	0	16	0	16	0	0	0	2	0	0	0	0	0	0	0	0	0	0	0	0	1	0	2	7	0	0
denovo29132	0	0	0	0	0	0	0	0	0	0	0	0	0	0	0	0	0	0	0	0	0	0	0	0	0	0	0	0	0	0	0	0	0	0	0	0	0	0	0	0	0	0	0	0	0	0	0	0	0
denovo38587	0	0	0	0	0	6	0	0	1	0	0	0	0	0	0	0	0	0	0	0	0	0	0	0	0	20	0	0	0	0	0	0	0	0	4	2	0	8	0	0	0	0	0	0	0	0	0	12	0
denovo48984	0	0	0	1	0	2	4	0	4	1	4	0	0	0	0	0	0	0	0	9	1	0	0	5	0	0	0	2	0	0	0	0	0	0	0	1	0	4	4	0	0	11	7	0	0	0	0	0	0
denovo2713	0	0	0	0	0	2	0	0	7	0	0	1	2	0	1	0	0	0	4	0	0	4	0	4	0	0	0	0	0	0	3	0	0	1	17	0	0	0	3	0	1	0	0	1	0	1	0	1	0
denovo8795	0	1	0	0	0	0	1	0	0	0	0	0	0	0	0	0	0	0	0	0	0	7	0	0	35	0	0	0	0	0	2	0	0	0	0	0	0	0	0	1	0	2	8	0	0	0	0	0	0
denovo5804	0	1	0	0	0	0	0	0	0	0	0	12	0	0	0	0	0	0	0	0	1	0	0	0	0	0	12	0	0	0	1	0	0	0	0	0	0	0	0	0	0	0	0	0	0	0	0	0	0
denovo10323	0	0	0	0	0	0	0	0	0	0	0	1	0	1	1	0	2	0	0	0	0	0	0	0	2	0	7	0	0	0	0	0	0	0	1	0	0	0	0	0	2	1	0	0	0	0	21	2	8
denovo25164	0	0	0	0	0	0	0	0	0	0	0	0	0	0	0	0	0	0	0	0	0	0	0	0	0	0	0	0	0	1	3	0	0	0	0	0	0	0	0	3	0	0	0	0	0	0	1	0	0
denovo32534	0	0	0	0	0	0	3	0	0	5	3	0	7	1	0	1	1	0	0	0	0	0	0	0	0	0	0	0	0	0	0	0	0	3	0	0	0	0	0	0	0	0	3	0	0	0	0	0	0
denovo34843	3	1	0	0	0	0	0	0	0	0	0	0	1	5	0	0	0	0	0	1	0	0	0	0	2	0	0	0	0	0	4	0	0	6	0	0	0	0	0	2	0	1	45	0	0	0	0	0	0
denovo47241	0	0	0	0	0	15	0	0	1	0	0	0	0	0	0	0	0	0	0	0	1	0	0	0	0	9	1	0	1	0	0	0	0	0	6	0	0	1	0	0	0	0	1	0	0	0	0	1	0
denovo13249	0	2	0	0	0	2	0	0	0	0	0	0	0	0	0	0	0	0	0	0	0	0	0	1	0	0	1	0	8	0	1	0	0	0	0	4	0	0	0	0	1	0	0	0	0	0	0	0	0
denovo16084	1	0	0	0	0	0	0	0	0	0	0	0	1	1	1	0	0	0	0	0	5	2	0	3	0	0	0	0	6	0	0	8	0	0	6	0	0	3	0	0	0	0	0	0	0	15	0	3	0
denovo42846	0	0	0	0	0	7	0	0	0	0	0	0	0	0	0	0	0	0	8	0	0	0	0	5	1	0	29	0	0	0	11	0	0	0	0	0	0	0	0	0	1	0	0	0	0	2	14	0	0
denovo54168	0	9	0	0	0	2	1	0	1	0	0	0	0	0	0	0	0	0	2	0	6	1	0	0	0	0	0	0	0	0	0	0	0	0	0	2	0	0	0	0	4	0	0	20	0	0	0	0	1
denovo458	0	3	0	0	0	0	3	2	0	1	1	0	1	0	0	3	0	0	0	0	1	0	2	5	0	7	0	0	0	2	0	0	0	0	0	0	1	0	0	1	0	1	1	0	0	0	0	0	0
denovo16450	1	0	0	0	0	0	0	6	0	0	0	0	15	0	5	0	22	0	0	0	0	0	0	1	0	0	0	2	0	0	3	0	0	0	0	0	0	0	1	0	0	0	1	0	0	0	0	0	0
denovo35584	0	1	0	0	0	1	7	2	3	17	0	0	0	0	0	0	0	0	0	12	0	0	0	1	0	1	0	0	0	0	0	0	0	0	1	0	0	4	0	0	0	3	14	2	0	1	0	0	0
denovo46554	1	0	0	0	0	0	0	1	0	0	0	1	0	5	1	0	0	1	0	1	0	1	0	1	1	1	0	1	0	0	2	1	2	0	0	0	0	0	0	0	0	5	1	1	0	0	0	0	0
denovo6571	0	1	0	0	2	0	0	1	1	3	8	0	0	0	0	0	0	0	2	86	0	1	1	6	0	0	0	0	0	0	0	0	0	0	0	0	0	0	0	0	0	2	0	0	0	0	0	0	0
denovo7673	3	1	0	0	0	1	0	0	1	0	0	1	2	0	3	0	1	0	0	0	3	1	1	0	4	1	1	4	2	0	1	0	0	0	2	1	1	0	0	2	0	0	0	1	0	2	2	3	0
denovo8397	1	0	0	0	0	0	4	1	1	0	1	0	0	1	0	0	0	0	2	0	0	0	0	10	0	2	0	0	0	0	2	3	0	7	1	0	0	1	13	3	0	0	0	0	0	0	0	0	0
denovo14488	0	0	0	0	0	1	0	1	0	0	5	0	4	0	0	0	0	0	0	0	1	1	0	0	0	2	0	0	0	0	1	0	0	0	0	0	0	0	0	0	0	0	0	0	0	0	0	0	0
denovo16584	0	0	0	0	0	0	25	0	0	2	0	1	0	0	0	0	0	0	3	0	0	0	0	4	0	0	4	0	0	0	1	0	0	0	0	30	0	0	0	0	1	0	0	0	0	13	0	0	0
denovo21745	0	0	0	0	0	0	0	0	0	0	0	0	0	1	1	0	1	0	0	0	0	0	0	0	7	0	7	0	0	0	1	0	0	0	2	0	0	0	0	0	0	0	0	0	0	2	0	0	0
denovo31612	0	0	0	0	0	0	0	0	1	0	0	0	0	0	0	0	0	0	2	0	0	0	0	36	0	0	1	0	6	0	0	0	0	0	0	2	0	13	0	0	1	0	0	0	0	3	3	2	0
denovo47368	1	0	0	0	0	0	0	0	0	1	0	2	18	1	1	0	5	0	10	0	0	1	0	0	2	0	0	3	0	0	0	1	0	0	0	2	0	0	1	5	0	0	1	0	1	0	0	0	0
denovo49152	3	0	0	0	0	0	1	0	0	0	0	1	0	0	0	0	0	1	0	0	0	2	0	2	1	0	0	8	1	0	0	1	0	12	0	0	0	4	0	0	1	1	0	2	0	3	1	0	1
denovo52412	3	1	0	0	0	0	0	0	1	0	0	1	2	1	2	1	4	2	1	0	3	2	0	0	8	0	0	2	0	0	0	1	0	1	0	1	0	0	0	0	0	0	0	0	0	0	1	5	1
denovo11186	0	1	4	0	0	0	0	3	0	1	0	0	0	0	1	16	3	0	6	0	0	1	2	3	0	0	0	0	0	0	0	0	0	2	0	0	0	0	0	1	0	0	0	0	0	0	0	0	0
denovo3611	0	2	0	0	0	0	0	0	0	0	0	0	0	0	0	0	0	0	0	0	0	4	0	0	2	2	0	0	0	0	2	0	4	0	2	0	0	0	0	3	1	6	0	0	0	2	2	0	4
denovo11008	3	9	0	0	0	0	0	0	0	0	0	2	0	1	0	0	2	0	0	0	1	1	0	0	0	0	5	0	8	0	0	0	0	0	1	0	0	15	0	0	2	1	1	0	0	1	0	3	0
denovo11294	0	0	0	0	0	0	26	3	0	4	0	0	0	0	0	0	0	0	0	2	0	0	0	1	0	3	0	0	0	0	0	0	0	0	0	0	0	1	0	0	0	2	0	1	0	0	0	0	1
denovo25673	1	0	0	0	0	0	0	1	2	0	0	7	0	0	2	0	1	0	6	0	1	1	0	0	2	0	17	0	0	0	5	3	0	0	0	0	1	0	0	0	0	0	1	0	0	0	5	0	0
denovo42996	0	0	1	1	0	0	0	0	0	1	0	0	0	0	0	0	0	0	0	0	0	0	0	0	0	8	0	0	0	0	0	0	0	0	0	0	0	0	0	0	0	33	0	0	0	0	0	0	0
denovo51027	2	2	0	0	0	3	0	3	0	0	0	0	4	2	0	0	0	2	0	0	2	0	0	0	0	0	0	0	0	0	2	1	0	6	0	0	0	0	0	0	0	1	10	1	0	0	0	0	0
denovo65	0	0	0	0	0	0	0	0	0	0	0	0	0	0	0	0	0	0	0	0	0	0	0	0	0	0	0	0	0	0	0	0	0	0	3	2	0	0	18	0	1	0	0	2	0	0	4	0	0
denovo25082	0	0	0	0	0	0	0	0	0	0	0	0	0	0	0	0	0	0	0	0	0	0	0	0	0	0	0	0	0	0	0	0	0	0	0	1	0	0	0	0	0	0	0	0	0	0	0	0	0
denovo29169	1	17	0	0	0	0	0	0	0	0	0	0	0	3	0	0	1	0	1	0	2	2	0	0	0	0	3	0	0	0	0	0	0	0	0	2	0	0	0	0	0	1	0	0	0	0	7	0	0
denovo35742	1	1	0	0	0	0	1	0	0	0	0	5	0	0	0	0	3	0	0	0	4	1	0	1	3	5	0	12	0	0	1	2	1	1	6	3	0	6	0	3	0	2	1	0	0	1	2	2	0
denovo50222	0	0	0	0	0	1	32	0	0	1	0	0	0	0	0	0	0	0	2	0	0	0	0	1	0	0	7	0	9	0	0	0	0	0	0	4	0	0	0	2	23	0	0	0	0	5	0	0	1
denovo45106	0	1	0	0	0	0	0	0	0	0	0	5	0	0	1	1	0	2	9	0	0	0	0	0	0	0	21	0	1	0	13	1	0	0	0	0	0	0	1	0	0	0	0	0	0	1	0	0	4
denovo2128	1	0	0	0	0	0	0	0	0	0	3	0	15	1	1	0	1	0	0	0	0	0	0	0	2	0	0	0	0	0	3	8	1	0	0	0	0	0	0	0	0	0	0	0	0	0	0	1	0
denovo15643	0	2	1	0	2	0	2	3	0	0	0	0	0	1	12	0	3	0	1	0	1	0	0	1	0	0	0	18	0	0	0	1	0	0	1	0	0	0	1	5	0	0	0	1	1	0	0	0	0
denovo33296	0	0	0	0	0	0	0	0	0	0	0	11	0	0	0	0	0	0	0	0	0	0	0	0	0	0	0	0	0	0	0	0	0	0	0	0	0	0	0	0	0	0	0	0	0	0	0	20	0
denovo45366	1	0	0	0	0	0	0	0	0	0	0	0	0	0	0	0	2	0	9	0	11	1	0	0	1	0	2	2	0	0	7	4	0	0	0	1	0	2	0	7	0	0	2	0	0	1	1	0	0
denovo30509	1	12	2	0	0	0	0	0	0	0	0	0	1	0	0	1	0	0	0	0	0	0	0	0	0	0	0	0	0	0	0	0	0	0	0	0	0	1	4	9	0	12	0	0	0	0	0	0	0
denovo47489	0	1	1	9	2	0	0	0	0	8	1	0	1	0	0	20	0	0	1	8	3	0	0	0	0	9	0	0	0	0	0	2	1	5	0	0	0	0	0	0	0	0	1	0	1	0	0	0	0
denovo108	2	0	0	0	0	0	0	0	0	0	0	8	0	1	1	0	7	0	1	0	0	0	0	0	0	0	0	0	0	0	0	0	0	0	0	1	1	0	0	3	0	0	2	0	0	0	0	0	1
denovo17778	1	0	0	0	0	2	0	0	3	0	0	0	0	0	7	0	0	0	0	0	8	0	0	0	16	0	0	2	0	0	1	0	0	0	0	0	0	0	0	0	0	0	0	0	0	0	3	0	0
denovo20442	0	0	0	2	1	0	0	0	0	0	0	0	0	0	0	0	0	0	0	10	0	0	0	0	0	0	0	0	4	0	0	0	0	0	0	0	1	0	0	0	0	1	0	3	0	0	0	0	1
denovo41456	0	0	0	0	0	1	0	0	1	0	7	0	1	2	0	0	1	0	4	0	9	1	0	1	2	2	1	0	0	0	1	0	0	1	7	3	0	6	0	0	0	0	0	1	0	0	0	1	0
denovo44144	0	0	0	0	0	2	0	0	0	0	0	3	0	0	0	0	0	0	4	0	0	0	0	0	21	0	3	0	0	0	2	0	0	0	0	0	0	0	0	0	0	0	0	0	0	3	3	0	0
denovo45601	0	0	0	0	0	0	0	0	0	2	5	2	16	0	0	2	1	0	0	3	0	0	2	0	0	2	0	0	0	0	0	1	1	0	0	0	0	0	0	0	0	0	0	0	3	0	0	0	0
denovo238	4	0	0	0	0	0	0	0	0	0	2	0	1	0	0	0	0	0	0	0	1	0	0	0	1	0	0	0	1	0	0	0	0	0	0	0	3	0	0	4	1	0	4	0	0	0	0	0	4
denovo1922	0	0	0	0	0	0	0	0	0	0	0	0	0	0	0	0	0	0	0	0	0	0	0	1	0	0	1	0	21	0	0	0	0	0	0	0	0	2	0	0	1	0	0	0	1	0	0	1	0
denovo18167	0	0	0	7	6	0	0	0	0	3	0	0	1	0	0	7	0	0	3	1	0	0	0	0	0	13	0	0	1	0	0	4	0	1	0	0	1	0	0	6	0	1	1	0	0	0	0	0	0
denovo21677	1	0	1	0	0	0	0	0	0	0	2	0	0	0	0	0	8	0	4	0	0	5	4	0	0	0	1	7	2	0	0	0	0	2	0	1	0	0	1	4	0	0	0	1	6	0	0	0	0
denovo27481	0	0	0	0	0	0	5	0	0	0	0	0	0	0	0	0	0	0	0	0	0	0	0	3	0	0	0	1	0	0	0	0	0	0	7	1	0	0	0	1	0	0	0	0	0	1	0	2	0
denovo36792	6	2	0	0	0	8	0	1	1	0	0	0	0	0	0	0	0	0	0	0	9	0	0	0	0	0	2	0	0	0	0	0	1	1	3	0	0	0	0	0	0	0	0	0	0	0	0	4	0
denovo37424	0	1	0	0	0	2	0	0	0	0	0	1	0	0	0	0	0	0	0	0	2	0	0	1	0	0	0	0	0	0	1	0	0	0	1	0	0	0	0	0	0	0	0	0	0	0	1	2	0
denovo46409	0	0	2	0	0	0	0	2	0	0	14	0	0	0	0	0	0	0	0	2	0	0	2	0	0	8	0	0	0	0	0	0	2	9	0	0	0	0	0	0	0	1	0	0	2	0	0	0	0
denovo55346	1	0	0	0	0	0	4	0	0	1	0	0	0	0	0	0	0	0	0	0	0	3	0	0	0	0	0	54	0	0	0	0	1	1	0	1	0	0	0	1	0	0	3	0	0	0	0	0	0
denovo28576	0	0	0	0	0	6	10	0	0	0	0	0	0	1	1	0	0	0	2	0	1	0	0	4	1	0	4	0	0	0	0	0	0	0	3	25	0	1	0	0	0	0	0	0	0	0	0	0	0
denovo54210	2	0	0	0	0	3	1	0	0	0	0	0	2	3	0	0	1	0	0	0	0	0	0	2	8	0	3	1	0	0	0	2	0	1	0	0	0	6	0	0	0	0	0	0	0	5	2	2	0
denovo10697	0	7	0	0	0	10	1	0	0	0	0	0	0	0	0	0	1	0	0	0	0	2	0	0	2	0	0	0	0	0	0	0	4	0	15	0	0	0	0	0	0	0	1	0	0	0	0	0	0
denovo37699	0	0	0	0	0	1	0	3	0	0	0	0	0	0	0	0	0	0	0	0	0	0	0	0	0	0	3	1	0	0	1	0	0	0	0	0	0	0	0	0	0	0	0	0	0	0	1	1	1
denovo39435	1	0	0	0	0	0	0	0	2	0	0	0	0	1	0	0	6	0	0	0	0	0	0	0	20	0	0	0	0	0	0	2	0	0	0	0	0	0	0	1	0	0	0	0	0	0	0	4	0
denovo43312	0	0	0	0	0	0	0	0	0	0	1	0	9	1	2	0	1	0	0	0	0	4	0	0	0	0	0	0	0	0	1	6	0	0	0	0	1	0	0	0	0	0	0	0	0	0	0	1	0
denovo43439	5	0	0	0	1	0	0	0	0	0	0	0	0	5	0	0	0	0	0	0	2	0	0	0	0	0	0	0	0	0	0	0	0	0	0	1	24	0	0	0	23	0	0	0	1	0	0	0	0
denovo49221	0	0	0	0	0	0	0	0	0	0	0	0	0	0	0	0	0	0	1	0	1	0	0	0	0	24	4	0	1	0	0	0	0	0	7	2	0	0	0	0	0	0	0	0	0	0	0	0	0
denovo52993	0	0	3	0	17	0	0	0	0	0	0	0	0	1	0	0	0	0	1	0	2	0	0	0	0	77	0	0	0	0	0	0	0	4	0	0	0	0	0	0	0	8	0	0	1	0	0	0	0
denovo56638	0	0	0	0	0	0	3	0	1	0	0	0	0	0	0	0	0	7	0	0	0	2	1	2	0	1	0	0	1	0	0	0	0	0	0	4	2	12	4	6	0	0	0	0	0	1	1	1	0
denovo5060	0	0	0	0	1	0	0	0	0	0	2	0	6	0	0	0	0	1	0	0	0	0	1	1	0	0	0	0	0	0	0	0	0	0	0	0	0	0	0	9	0	0	0	0	0	0	0	0	0
denovo19467	0	0	0	0	0	0	0	0	0	0	0	0	0	0	0	0	0	0	0	0	1	13	2	0	4	0	0	0	0	0	0	0	0	0	0	0	0	0	0	4	0	1	0	13	3	0	0	0	0
denovo20811	0	1	8	0	0	1	0	0	0	0	4	0	0	4	0	0	0	0	0	3	0	0	0	2	0	0	0	0	0	0	1	1	0	4	0	0	1	0	10	1	0	0	0	0	0	0	0	0	0
denovo27132	1	0	0	0	0	0	0	0	0	0	0	2	0	0	0	0	1	0	0	0	0	5	0	0	0	0	0	0	0	0	0	0	0	2	0	0	0	0	0	0	0	0	1	0	98	0	0	0	0
denovo27697	1	0	0	0	0	0	0	0	0	0	0	0	0	0	0	0	0	0	4	0	1	0	7	1	0	0	0	1	0	17	0	1	0	0	0	0	0	0	0	0	0	0	9	0	0	0	0	0	0
denovo41280	1	2	0	1	0	1	0	0	0	5	0	0	3	0	0	0	0	1	0	1	0	4	0	0	5	0	0	1	0	0	2	1	0	0	1	1	0	0	0	1	0	2	5	0	0	0	0	2	0
denovo56507	0	0	0	0	0	0	0	1	1	0	0	0	5	8	0	0	8	0	2	0	1	6	0	0	3	2	0	17	0	0	1	5	0	0	1	0	0	0	0	1	0	0	0	0	0	0	0	0	0
denovo20444	0	0	0	0	0	0	3	0	0	0	0	0	0	4	0	0	0	0	2	18	0	0	0	0	1	0	0	0	0	0	0	0	0	44	0	1	0	0	0	0	0	3	3	0	0	0	0	0	0
denovo21949	0	0	0	0	0	0	0	0	1	0	0	2	6	1	0	0	4	0	9	0	0	0	0	0	0	0	0	4	0	0	2	12	0	0	0	8	0	1	1	1	0	0	0	0	0	0	0	0	0
denovo37810	0	0	0	0	0	0	0	0	0	0	0	12	2	1	0	0	1	0	0	0	0	1	0	0	0	0	0	0	0	0	1	0	0	0	0	0	0	0	4	0	0	0	0	0	0	0	0	0	0
denovo46558	1	0	0	0	0	0	0	0	0	0	0	0	1	19	0	0	1	0	1	0	0	0	0	0	3	0	2	0	0	0	1	0	0	0	0	13	3	0	0	0	0	0	0	0	0	2	2	0	0
denovo47461	1	0	0	0	0	0	0	0	0	0	0	0	2	0	2	0	0	0	0	0	0	0	0	1	3	0	0	4	0	1	0	1	0	0	0	0	0	0	0	0	4	0	0	0	0	0	0	0	0
denovo48359	0	3	0	0	0	0	3	0	0	0	0	0	0	1	0	0	0	0	0	1	3	0	0	0	0	13	0	1	0	1	0	0	1	0	1	0	0	0	0	2	0	3	1	1	1	0	0	0	0
denovo58180	1	0	0	0	0	0	3	1	0	0	0	1	0	0	1	7	0	0	0	0	0	0	0	0	0	0	0	3	0	0	0	0	0	0	0	0	0	0	0	0	0	0	3	5	0	0	0	0	0
denovo5654	2	0	0	0	0	0	0	0	0	0	0	0	0	0	0	0	1	0	1	0	0	0	0	0	0	5	0	0	0	0	0	0	0	0	0	0	0	0	0	0	0	0	0	0	0	0	0	0	0
denovo8433	0	0	0	0	0	0	2	0	0	0	0	0	0	2	0	1	0	0	0	7	0	0	0	0	0	0	0	0	0	0	0	0	0	15	0	1	0	0	0	0	0	2	0	0	0	0	0	0	0
denovo14205	0	0	0	0	0	39	0	0	4	0	0	0	0	0	0	0	0	0	0	0	2	0	0	1	0	0	0	0	0	0	0	1	0	0	0	1	0	0	0	0	0	0	0	0	0	0	0	2	0
denovo27205	0	0	1	0	0	0	0	6	0	0	22	0	0	1	0	2	3	0	3	2	0	1	0	5	0	0	0	0	0	0	0	1	0	8	0	0	0	0	0	2	0	0	0	1	0	0	0	0	0
denovo31853	0	0	0	0	9	0	0	0	0	0	7	0	1	0	4	0	0	0	0	0	0	0	0	0	0	0	2	1	3	3	0	0	0	5	0	0	0	0	0	0	12	1	0	0	0	2	1	0	0
denovo37592	0	2	0	0	0	0	0	0	0	0	0	0	0	0	0	0	0	0	0	0	6	0	0	1	1	0	1	0	1	0	1	0	0	1	4	0	0	3	0	0	0	0	0	0	0	0	1	0	0
denovo47473	2	3	44	0	0	0	0	0	0	0	0	0	6	0	0	2	0	0	0	0	0	2	0	0	0	0	0	0	0	0	0	0	0	0	0	0	0	0	8	7	0	24	0	0	0	0	0	0	0
denovo2255	1	1	0	0	0	4	1	0	0	1	0	0	0	0	0	0	0	0	0	0	5	1	0	8	0	1	0	2	0	0	0	0	1	1	0	0	0	0	2	4	0	0	0	11	0	0	0	0	0
denovo10713	0	3	0	0	0	0	0	1	0	0	0	0	3	0	8	0	1	0	0	0	0	1	0	0	0	0	0	0	0	0	0	0	0	0	0	0	4	0	0	0	0	0	0	0	0	1	3	0	0
denovo49291	0	0	0	0	0	0	0	0	0	0	0	0	0	0	0	1	0	0	0	0	0	0	0	0	0	0	4	0	1	0	3	0	1	0	0	0	0	0	0	0	0	0	0	1	0	1	0	1	0
denovo5235	0	0	1	49	1	0	0	0	0	0	2	0	0	0	0	0	0	0	0	2	0	1	2	0	0	1	0	0	0	0	0	0	22	2	0	0	0	0	0	1	0	0	0	0	0	0	0	0	0
denovo8571	0	0	0	0	0	2	0	0	0	0	0	0	0	0	0	0	0	0	0	0	0	0	0	0	0	0	1	0	0	0	0	0	0	0	0	0	0	0	0	0	0	0	0	10	0	0	0	0	0
denovo12305	0	0	0	0	0	0	0	1	0	0	0	0	0	0	0	0	0	0	0	1	0	0	0	0	28	0	0	1	0	0	0	1	0	0	0	0	0	0	0	0	0	0	0	0	0	1	0	0	1
denovo28126	0	4	0	0	0	2	0	0	0	0	0	0	0	0	0	0	1	0	0	0	0	2	0	0	2	0	0	1	0	0	7	0	0	0	2	0	0	0	0	0	0	0	0	0	0	1	1	0	0
denovo28433	0	0	0	0	0	0	0	0	0	0	5	1	1	0	0	0	0	0	1	12	0	0	2	0	0	1	2	0	1	1	0	0	0	28	0	0	0	0	1	0	0	0	0	0	0	0	0	0	0
denovo34272	0	0	0	0	0	0	0	0	0	0	0	6	0	0	0	0	0	0	1	0	7	2	0	0	0	0	11	0	0	0	1	1	0	0	4	0	0	12	0	0	0	0	0	0	0	0	0	0	0
denovo42676	1	1	0	0	0	0	0	0	0	0	0	0	0	8	0	0	0	0	0	2	0	0	2	0	0	0	0	0	0	0	17	0	0	0	0	0	0	0	2	0	5	0	4	0	0	0	1	0	0
denovo46135	9	5	0	0	0	0	1	0	0	0	0	0	0	0	0	0	0	0	0	0	0	0	4	1	0	0	0	0	1	0	0	0	0	0	0	0	0	0	0	2	3	1	2	0	1	0	0	3	1
denovo15248	1	0	0	0	0	0	0	0	0	0	0	2	3	0	2	0	6	0	5	0	0	6	0	0	6	0	1	6	0	0	1	3	0	0	1	2	0	0	2	0	0	0	0	0	1	0	0	1	0
denovo44233	0	2	0	0	0	0	0	1	1	0	0	0	1	0	1	0	6	0	0	0	3	2	0	0	1	1	0	19	0	0	4	0	0	0	0	0	0	0	0	1	0	0	1	1	1	0	0	0	0
denovo54184	0	0	0	0	0	0	0	0	0	1	0	0	0	0	0	0	0	0	0	0	0	0	0	0	0	0	0	0	0	0	0	0	0	0	0	0	0	0	0	0	0	0	0	0	0	0	0	0	0
denovo7597	2	0	0	0	0	0	0	0	3	0	0	0	2	2	1	0	5	0	0	0	0	0	0	1	0	0	0	0	0	0	2	4	0	0	0	1	0	0	0	0	0	0	0	0	0	3	0	28	0
denovo25125	3	0	0	0	0	0	0	8	0	0	0	0	0	0	1	9	1	0	0	0	0	0	0	2	1	0	0	10	0	0	0	0	0	0	0	0	0	0	0	0	0	0	0	0	0	0	0	0	0
denovo28533	5	10	0	0	0	1	0	1	0	0	0	0	0	1	0	0	0	0	0	1	0	0	2	0	0	0	0	0	0	1	0	0	0	0	0	0	0	0	0	2	0	3	1	0	1	0	0	7	1
denovo42904	0	1	0	0	0	0	0	0	7	0	0	0	1	3	1	0	3	0	5	0	0	0	0	0	13	0	0	0	0	0	0	2	0	0	1	0	0	0	0	0	0	0	0	0	0	0	0	16	0
denovo51039	2	5	9	5	1	0	1	0	0	1	0	0	0	3	1	2	0	0	0	0	1	0	0	0	0	1	0	1	0	0	0	0	2	0	0	0	0	0	0	0	0	0	0	1	0	0	0	0	0
denovo54428	0	2	0	0	0	2	2	0	0	0	0	0	0	0	0	0	1	8	0	0	6	0	0	2	0	3	0	0	0	0	0	0	9	0	1	0	0	0	0	1	0	1	0	7	0	1	1	0	0
denovo56061	0	2	0	0	0	0	0	0	0	0	0	0	0	0	0	0	0	0	0	0	0	0	0	0	0	3	0	0	0	0	0	0	0	0	0	0	0	0	0	0	0	0	0	0	0	0	0	2	0
denovo36500	0	0	0	0	0	1	2	0	1	0	0	0	1	1	0	0	1	0	3	0	0	0	0	1	0	4	3	2	0	0	2	2	0	0	0	9	0	1	0	0	4	0	0	0	0	0	1	1	0
denovo37364	2	0	0	0	0	1	1	0	2	0	0	0	0	1	7	0	0	0	0	0	4	6	0	0	0	0	0	1	0	0	4	1	0	1	4	0	0	0	0	0	0	0	0	0	0	0	1	9	0
denovo46760	0	0	0	0	0	0	0	0	0	0	1	0	0	2	0	0	0	0	0	0	3	1	0	0	0	0	0	0	0	0	3	7	0	0	0	0	0	0	0	0	0	0	0	0	0	0	0	1	0
denovo1884	0	0	0	0	0	0	0	5	1	1	1	5	5	1	2	0	4	0	0	0	0	1	0	0	0	0	0	0	0	0	2	10	0	0	0	0	0	2	1	1	0	0	0	0	0	0	0	0	0
denovo17769	0	0	0	0	0	0	0	0	0	0	0	0	0	10	0	0	0	0	0	0	0	1	0	0	0	0	5	0	0	0	0	0	0	0	1	0	0	0	4	0	0	0	0	0	0	0	0	0	1
denovo18403	0	0	0	0	0	0	0	0	0	1	0	0	0	0	0	0	0	0	0	0	0	0	0	0	0	0	0	0	0	0	0	0	0	0	0	3	0	0	0	4	0	1	0	4	0	8	5	1	0
denovo23087	0	0	1	6	0	0	0	0	0	0	0	0	0	0	1	0	0	0	0	1	0	0	3	0	0	0	0	0	0	17	0	0	4	19	0	0	0	1	0	0	1	0	0	0	5	0	0	0	0
denovo3952	3	0	0	0	0	0	0	0	0	0	0	0	0	0	0	0	0	0	0	0	0	0	0	5	0	0	0	0	0	0	0	0	0	0	0	0	0	2	0	0	0	0	12	0	0	46	1	0	0
denovo15546	0	0	0	0	0	0	0	0	2	1	0	0	0	0	0	0	0	0	0	0	1	1	0	1	0	4	0	0	0	0	0	0	0	0	15	4	0	2	0	1	0	0	3	0	0	0	5	0	0
denovo19785	6	14	1	0	0	1	1	0	2	0	0	0	1	1	0	0	0	0	0	0	0	0	0	0	0	8	0	1	0	0	0	0	0	1	0	0	0	0	0	2	0	5	0	0	4	0	0	0	0
denovo19990	0	0	0	0	0	4	3	0	0	0	0	0	0	0	0	0	0	0	0	0	8	0	0	1	11	0	2	1	1	0	1	0	0	0	0	1	0	0	0	0	0	0	1	0	0	1	1	4	0
denovo25175	1	0	0	0	0	0	1	18	0	0	0	0	7	0	4	3	12	0	0	0	0	0	0	0	0	0	0	1	0	0	0	0	0	0	0	0	0	0	0	0	0	0	0	0	0	0	0	0	0
denovo26037	1	2	0	0	0	0	0	0	0	1	1	2	11	0	1	0	1	0	0	0	0	0	0	0	0	0	0	0	0	1	2	21	0	0	0	0	0	0	0	0	0	0	0	0	0	0	0	0	0
denovo35430	0	0	0	0	0	0	0	0	0	0	0	14	0	1	13	0	0	0	18	0	0	0	0	0	0	0	4	0	0	0	3	0	0	0	6	0	0	0	0	0	0	0	0	0	0	0	6	10	0
denovo41969	0	0	0	0	0	10	0	0	7	0	0	0	0	0	0	0	0	0	2	0	0	3	0	13	0	3	0	0	0	0	0	0	0	0	0	1	0	0	0	0	0	0	0	0	0	3	0	0	0
denovo45939	0	0	0	0	0	0	0	0	9	0	0	4	0	2	3	0	4	0	2	1	0	0	0	0	1	0	0	0	0	0	2	5	0	0	0	0	0	0	0	0	0	0	0	0	0	0	0	30	0
denovo52364	0	0	0	0	0	0	0	0	0	0	0	0	0	0	0	2	0	0	0	21	0	1	0	0	0	0	0	0	0	0	0	0	0	35	0	0	0	0	1	0	0	0	0	0	0	0	0	0	0
denovo54302	2	0	0	0	0	0	0	0	0	0	0	0	5	0	0	0	0	0	3	0	0	0	0	0	2	0	1	0	0	0	1	14	0	0	0	0	0	0	0	0	0	0	0	0	0	0	0	0	0
denovo13291	0	0	0	0	0	0	0	0	0	0	1	0	0	5	0	0	0	0	1	0	5	4	0	0	2	0	0	9	0	0	0	4	0	1	0	0	0	2	0	0	0	0	2	0	0	0	0	0	0
denovo33085	0	0	1	0	2	0	0	1	0	0	0	0	0	4	0	0	1	0	1	0	0	0	0	1	0	0	0	0	0	0	0	0	0	0	2	4	0	2	1	0	0	0	0	0	0	0	0	0	2
denovo48667	0	0	0	0	0	0	0	0	0	0	0	0	0	0	0	0	0	0	0	0	0	0	0	0	0	0	0	0	0	0	0	0	0	0	0	0	0	0	0	0	0	0	0	0	0	0	0	0	0
denovo53100	0	0	0	3	0	0	0	0	0	0	8	0	0	0	0	2	1	0	0	1	1	0	0	0	0	0	0	0	0	0	0	0	0	0	0	2	0	0	0	6	0	0	0	0	1	0	0	0	0
denovo54356	1	0	0	0	0	0	0	1	0	0	15	0	2	1	0	0	0	0	5	1	1	1	0	0	0	2	0	4	0	0	0	6	0	3	0	0	0	0	1	0	0	0	1	0	0	0	0	0	0
denovo40563	0	0	0	0	0	0	0	0	1	0	0	0	0	0	0	0	0	0	10	0	0	0	0	0	0	0	0	0	0	0	0	0	0	0	0	0	0	0	0	0	1	0	0	0	0	0	1	0	0
denovo48605	0	0	0	0	0	1	1	2	19	0	0	0	0	0	0	0	0	1	0	0	1	0	0	0	0	0	0	0	0	0	0	0	0	0	0	3	0	0	1	2	0	0	0	0	0	0	0	0	0
denovo53184	1	0	5	0	0	0	0	2	0	0	1	0	0	0	5	6	0	0	0	0	1	1	0	2	0	0	0	0	1	1	0	0	0	0	0	0	0	0	0	3	0	0	0	4	0	1	0	0	0
denovo380	0	1	0	0	0	0	0	0	1	0	0	0	1	0	1	0	4	0	6	1	0	2	0	0	4	0	1	3	0	0	3	6	0	1	1	1	0	0	1	1	1	0	0	0	1	0	0	24	0
denovo6879	0	0	0	0	0	0	0	0	0	0	0	2	6	0	1	0	0	0	0	0	0	0	0	0	1	0	0	0	0	0	0	18	0	0	0	0	0	0	0	0	0	0	0	0	0	0	0	5	0
denovo7656	0	0	0	0	0	1	0	0	31	0	0	0	0	0	0	0	0	0	1	0	2	6	0	6	0	1	0	0	0	0	0	0	0	0	3	0	0	0	1	0	0	0	1	0	0	1	0	1	0
denovo18085	0	0	0	0	0	0	0	0	0	0	0	0	0	0	0	0	0	0	0	0	0	0	0	0	0	0	0	0	0	0	0	0	0	0	0	0	0	0	0	0	0	0	0	0	0	0	0	0	0
denovo20205	0	0	0	0	0	0	0	0	0	0	0	0	0	0	0	0	0	0	0	0	0	0	0	0	0	0	6	0	0	0	3	0	0	0	1	0	0	0	0	0	0	0	0	0	0	0	0	0	0
denovo41566	0	0	3	0	0	0	0	0	0	0	0	0	0	0	1	0	0	0	0	0	0	0	0	0	0	0	0	0	0	0	0	1	0	0	0	36	0	0	2	1	0	0	0	0	0	1	0	0	0
denovo42750	3	13	0	0	0	1	1	0	0	0	1	0	0	1	0	0	0	0	0	0	0	0	0	1	0	1	0	1	0	0	4	2	0	8	0	0	0	0	0	1	0	0	15	0	0	0	0	0	0
denovo43291	0	1	1	2	8	0	0	3	0	2	2	0	1	0	0	5	0	0	0	0	1	0	12	0	0	2	0	0	0	1	0	0	0	2	0	0	0	0	0	1	0	2	0	0	0	0	0	0	0
denovo46340	0	0	3	0	0	0	0	3	0	12	2	1	1	1	0	1	0	2	0	1	0	0	8	2	0	0	0	0	0	3	0	0	5	2	0	0	1	0	0	1	0	0	0	1	8	0	0	0	0
denovo58766	0	1	43	4	0	0	0	0	0	0	0	0	31	0	0	11	0	0	0	0	0	0	0	0	0	0	0	0	0	0	0	0	0	0	0	0	0	0	3	1	0	4	0	0	3	0	0	0	0
denovo3003	0	0	0	0	0	0	0	2	0	0	0	0	0	3	0	0	0	0	0	0	0	0	0	0	0	1	0	0	0	0	0	0	0	0	1	4	0	0	0	0	0	0	0	1	0	0	2	1	5
denovo3745	0	0	0	0	0	1	0	1	0	0	0	0	0	0	3	0	0	0	0	0	1	2	0	0	12	0	0	13	0	0	4	2	0	0	0	0	0	0	0	0	0	0	3	0	0	0	0	1	0
denovo9911	0	0	0	0	0	1	0	9	0	0	0	0	2	0	6	1	3	0	0	0	2	0	0	3	0	1	0	6	0	0	0	0	0	0	0	0	0	0	0	0	0	0	3	0	0	0	0	0	0
denovo34412	0	0	0	1	0	1	1	1	4	1	0	0	0	0	0	0	0	0	0	8	0	0	0	2	0	0	0	1	1	0	0	0	0	0	2	1	0	0	6	0	1	34	0	0	0	0	0	0	1
denovo35406	0	1	0	0	0	2	5	0	4	0	0	0	0	0	0	0	0	0	2	0	1	0	0	1	0	10	0	0	0	0	0	0	0	0	5	3	0	1	1	0	0	1	1	0	0	1	0	0	0
denovo41471	0	0	0	0	0	0	0	0	0	0	0	0	0	0	0	0	5	0	7	0	0	1	0	0	0	0	1	0	0	0	0	23	0	0	0	0	0	0	0	0	0	0	0	0	0	1	0	0	0
denovo53777	0	0	0	0	0	0	9	0	0	0	0	0	0	0	0	1	0	0	0	1	0	0	0	0	0	0	0	0	0	0	0	0	0	3	0	0	0	0	0	0	0	0	4	0	0	0	0	0	0
denovo54872	0	0	0	0	0	0	0	0	0	1	0	1	0	0	0	0	0	0	3	0	0	0	0	0	0	0	0	0	1	0	2	0	0	0	0	1	0	0	0	0	0	0	0	1	0	2	0	0	0
denovo474	1	0	0	0	1	0	5	2	0	3	0	0	1	4	0	0	0	0	0	0	0	0	0	0	1	0	0	0	0	0	8	2	0	0	0	0	0	0	0	0	0	0	11	0	0	0	0	0	0
denovo1732	0	11	0	0	0	0	0	0	2	0	0	2	0	0	1	0	2	0	0	0	1	0	0	0	0	0	0	1	0	0	1	0	0	0	0	2	0	0	0	0	0	0	0	0	0	0	0	27	0
denovo15520	0	0	0	0	0	0	0	2	0	0	0	0	0	4	0	4	0	0	0	1	0	0	0	1	0	5	0	1	0	0	3	3	0	0	0	0	0	0	0	2	0	0	8	0	0	0	0	0	0
denovo23065	21	0	1	0	0	0	0	0	0	0	0	0	1	0	0	3	0	0	0	0	0	0	0	0	0	0	0	30	0	0	0	0	0	0	0	0	0	0	0	1	0	0	1	0	0	0	0	0	0
denovo28879	2	0	0	0	3	0	0	1	2	0	0	0	1	2	0	0	1	0	1	0	3	1	0	0	2	0	4	0	0	3	0	1	0	0	1	0	4	3	5	0	5	1	0	1	7	1	0	0	1
denovo41837	0	0	2	3	2	0	0	5	0	14	11	0	1	0	0	5	0	0	0	5	0	0	12	3	0	4	0	0	0	1	0	0	2	6	0	0	0	0	0	1	0	1	0	0	2	0	0	0	0
denovo2717	1	0	0	0	0	0	0	0	0	0	0	0	5	0	1	0	0	0	3	0	0	1	0	0	0	0	0	3	0	9	0	0	0	0	0	10	1	0	0	0	1	0	0	0	1	0	2	0	0
denovo4143	0	0	0	0	12	0	0	0	1	0	13	0	0	0	0	0	0	0	0	0	2	0	0	0	3	1	0	0	0	0	0	0	1	0	1	9	0	1	1	0	2	1	0	0	0	1	3	0	3
denovo9533	2	0	0	0	0	0	0	1	0	0	0	7	0	1	0	0	2	0	0	0	0	0	0	0	1	0	0	0	0	0	0	0	0	0	0	1	0	0	0	0	0	1	0	0	0	0	1	6	0
denovo15599	0	0	0	0	0	0	0	0	0	0	0	0	0	0	0	0	0	0	0	0	0	0	0	0	0	0	1	0	0	0	0	0	0	0	0	0	0	0	0	1	0	0	0	0	0	1	0	0	0
denovo15935	0	0	0	0	0	0	0	0	0	0	0	0	0	0	0	0	0	0	0	0	0	0	0	5	0	0	0	0	0	0	2	0	0	0	0	0	0	0	0	0	0	0	0	0	0	8	0	0	0
denovo16473	0	0	0	0	0	0	0	0	0	0	0	10	0	0	0	0	0	0	0	0	0	0	0	0	0	0	0	0	6	0	4	0	0	0	0	0	0	0	0	0	0	0	0	7	0	0	2	1	0
denovo18221	0	0	0	0	0	9	0	0	22	0	0	0	0	0	0	0	0	0	0	0	0	4	0	1	0	0	0	0	0	0	0	0	0	0	2	3	0	0	0	0	0	4	0	0	0	1	0	3	0
denovo23259	0	0	0	0	0	11	0	0	2	0	0	0	0	0	0	0	0	0	1	0	0	1	0	2	0	0	3	0	0	0	2	0	0	0	10	0	0	0	0	0	0	0	0	2	0	0	0	1	0
denovo26285	0	0	0	0	0	0	0	0	2	0	0	0	0	0	0	0	1	1	17	0	0	0	0	0	0	0	1	0	0	0	0	0	0	0	0	0	0	0	0	0	0	0	0	0	0	0	5	0	0
denovo42982	0	0	1	0	3	0	0	0	0	0	3	5	9	0	1	0	0	0	0	0	0	0	0	0	0	0	0	0	0	0	0	3	2	0	0	0	1	0	1	1	0	0	1	0	2	0	0	0	0
denovo9069	0	0	2	0	0	9	3	0	0	0	3	0	3	0	2	0	0	3	0	0	6	10	0	1	0	15	0	3	0	0	0	0	0	0	0	0	0	0	0	2	0	1	0	1	0	0	0	0	0
denovo13473	0	0	0	0	0	0	0	0	1	0	2	0	0	0	0	0	0	0	12	0	0	0	0	0	0	0	0	0	0	0	0	0	0	0	0	2	0	0	0	0	0	0	0	0	0	0	3	0	0
denovo18968	0	0	0	0	0	1	0	0	2	0	0	0	0	0	0	0	0	0	4	0	0	3	0	14	0	1	0	0	0	0	1	0	0	0	1	19	0	0	0	0	0	0	0	0	0	1	0	1	0
denovo19828	0	0	0	0	0	0	0	6	0	1	0	0	0	0	0	0	0	0	0	0	1	0	0	2	0	0	0	0	0	0	0	2	0	0	0	0	0	0	0	0	0	0	0	0	0	0	0	0	0
denovo24019	10	19	0	0	0	0	0	0	0	1	0	0	2	0	0	3	0	0	0	0	0	1	0	0	0	0	0	0	0	0	0	0	0	0	0	0	0	0	0	1	0	0	1	0	0	0	0	11	0
denovo24225	0	0	0	0	0	0	1	1	2	0	0	0	0	0	1	0	0	1	0	0	1	6	2	0	0	2	0	0	0	0	0	0	1	0	6	0	0	3	0	0	0	1	0	4	0	0	0	0	1
denovo26934	3	7	0	0	0	1	2	3	0	0	0	0	0	14	0	19	0	0	0	0	0	0	0	0	1	0	0	0	1	1	0	0	1	1	0	0	0	0	5	2	0	0	1	0	0	2	0	0	0
denovo31031	0	0	0	8	4	0	0	0	0	7	1	0	0	0	0	14	0	5	1	5	0	0	0	2	0	1	0	0	0	3	0	0	3	0	0	3	1	0	2	2	4	0	0	0	0	0	0	0	0
denovo31052	1	0	0	0	0	1	0	0	6	0	0	0	0	2	1	0	0	0	0	0	0	5	0	0	1	0	2	0	0	0	0	0	1	0	1	6	0	0	0	0	0	0	0	0	0	0	0	8	2
denovo45809	0	0	0	0	0	0	0	0	0	0	0	0	0	0	0	0	0	0	0	0	0	0	0	0	0	0	8	0	1	0	6	0	0	0	0	0	0	0	0	0	0	0	0	6	0	4	0	0	0
denovo46546	5	0	1	0	0	0	0	2	0	0	1	0	1	1	3	0	0	0	0	0	0	0	0	2	5	0	0	25	0	0	0	0	0	0	0	0	0	0	0	1	0	0	0	0	0	0	0	0	0
denovo51559	0	0	3	2	14	0	0	0	0	0	0	0	1	0	0	1	0	0	0	0	0	0	0	1	0	0	0	0	0	3	0	0	9	5	0	0	0	0	0	1	2	3	0	0	11	0	0	0	0
denovo55857	0	0	0	0	0	0	5	0	0	0	0	0	0	0	1	0	0	0	8	0	13	3	0	0	0	0	0	0	2	0	0	1	0	0	1	0	0	7	0	0	1	0	0	0	0	1	0	0	1
denovo28617	1	0	0	0	0	0	0	0	1	0	0	12	0	0	2	0	5	0	0	0	0	1	0	0	0	0	0	1	0	0	0	0	0	0	1	18	0	0	0	7	0	0	1	0	0	1	1	0	2
denovo40181	0	0	0	0	0	0	0	0	0	1	0	0	0	0	0	0	0	0	0	0	2	3	0	0	0	0	3	3	1	0	0	0	0	0	0	2	0	0	0	2	2	0	1	1	0	1	0	0	2
denovo45556	0	0	47	1	0	0	1	0	0	0	0	0	5	0	0	0	0	0	0	40	0	2	8	0	0	0	0	0	0	0	1	0	0	0	0	0	0	0	1	0	0	1	0	0	3	0	0	0	0
denovo46052	1	0	0	0	0	2	0	0	0	0	0	0	0	2	3	0	4	0	1	0	2	0	0	1	27	0	0	1	0	0	2	0	0	1	0	0	0	2	0	0	0	0	0	0	0	2	0	1	0
denovo57878	3	0	0	0	0	0	0	0	0	0	0	0	0	0	2	0	0	0	0	0	0	0	0	0	3	0	0	2	0	0	0	0	0	0	1	3	0	0	0	2	0	0	0	0	0	0	1	3	0
denovo333	0	1	0	0	0	0	0	1	0	0	0	0	0	0	0	0	5	0	10	0	1	0	0	0	0	0	0	0	0	0	0	28	0	0	0	0	5	0	0	0	0	0	0	0	0	1	0	0	0
denovo1169	0	0	0	0	0	0	0	0	0	0	0	1	0	0	0	0	0	0	0	1	0	0	0	0	0	0	0	0	0	0	0	1	0	7	0	0	0	0	0	0	0	0	0	0	0	0	1	0	0
denovo9413	0	0	0	0	0	0	0	0	0	0	0	0	0	0	0	0	0	0	0	0	0	0	0	0	0	0	0	0	2	0	0	0	0	0	9	0	0	0	3	0	0	0	0	0	0	0	0	0	0
denovo18844	0	0	0	0	0	4	19	1	6	0	1	0	0	0	0	0	0	0	1	0	4	0	0	8	0	0	0	2	0	0	0	0	0	0	2	1	0	1	0	0	0	9	3	0	0	0	0	0	0
denovo20724	1	0	0	0	0	1	0	0	0	0	0	1	0	0	0	0	0	0	0	0	0	0	0	0	0	0	0	0	0	0	0	0	0	0	0	0	0	0	0	1	0	1	0	29	0	2	1	0	0
denovo34930	3	1	0	0	0	6	0	0	2	0	0	1	0	0	0	0	0	0	4	0	11	2	0	0	0	0	4	0	0	0	0	2	0	0	4	1	0	0	0	0	0	0	0	0	0	0	4	2	0
denovo50552	1	2	0	0	0	0	0	1	0	0	0	0	3	0	1	0	0	0	0	0	4	2	0	0	0	0	0	2	0	0	3	2	0	1	0	0	0	0	0	3	0	0	9	0	0	0	0	0	0
denovo55620	0	0	0	0	0	0	16	0	0	0	0	0	0	0	0	0	0	0	1	0	1	2	0	1	19	0	0	0	0	0	0	2	0	0	1	0	0	0	0	1	0	0	0	0	0	0	0	0	0
denovo25070	0	2	0	0	0	0	0	0	0	0	0	1	0	0	0	0	0	0	0	0	1	0	0	0	5	0	1	0	2	0	2	0	0	0	1	0	0	2	2	0	3	0	0	1	0	15	0	0	3
denovo25418	0	0	0	0	0	0	0	1	0	1	0	0	3	0	0	8	0	0	0	0	0	0	0	0	0	0	0	0	0	0	0	9	0	0	0	0	0	0	0	0	0	0	0	0	0	0	0	2	0
denovo25750	1	0	0	0	0	1	0	11	0	0	0	0	2	0	1	0	14	0	0	0	0	0	0	0	0	0	0	0	0	0	0	0	0	0	0	0	0	0	0	0	0	0	0	0	0	0	0	0	0
denovo27663	1	0	0	0	0	1	0	0	0	0	0	0	0	1	0	0	4	0	1	0	0	0	0	0	7	0	1	1	0	0	0	0	0	0	1	1	0	0	0	0	0	0	0	1	0	6	0	0	0
denovo46252	2	0	0	0	0	0	0	0	1	0	0	3	0	1	0	0	1	0	0	0	0	0	0	0	4	0	2	0	0	0	1	0	0	0	0	0	0	4	0	0	3	0	0	0	0	1	2	4	8
denovo48695	2	0	0	0	0	1	0	0	0	0	0	0	0	0	2	0	0	0	0	0	8	8	0	0	18	0	0	2	0	0	0	1	0	0	1	0	0	3	0	0	0	0	0	0	0	0	0	3	0
denovo825	7	1	0	1	15	0	0	0	0	0	0	0	0	0	0	0	0	0	0	0	0	0	0	0	0	0	0	0	0	0	0	0	0	0	0	1	0	1	2	0	1	3	0	0	6	0	0	0	4
denovo7726	0	1	0	0	0	0	0	6	0	0	0	9	1	1	1	0	7	0	3	0	0	3	0	0	0	0	0	6	2	0	0	0	0	0	0	2	0	0	0	0	0	0	0	0	0	4	4	1	2
denovo10965	0	0	0	0	0	0	0	0	0	1	0	0	0	0	0	0	0	0	0	0	0	0	0	0	0	0	5	0	0	0	0	0	0	0	0	4	0	0	0	0	0	0	0	0	1	0	0	0	0
denovo18428	2	0	0	0	0	0	0	2	1	0	0	0	0	0	2	0	2	0	0	0	0	0	0	0	9	0	0	14	0	0	0	0	0	0	0	0	0	0	0	0	0	0	0	0	0	0	0	13	0
denovo24941	1	0	0	0	0	1	0	0	0	0	0	0	0	0	0	0	0	0	0	1	0	0	0	0	1	0	0	0	0	0	0	0	0	0	0	0	0	0	0	0	0	0	0	24	0	0	0	0	5
denovo27678	1	2	0	0	0	0	0	0	0	0	0	0	1	0	0	0	0	0	1	0	0	3	0	0	12	0	0	4	0	0	0	0	0	8	1	0	0	2	0	3	0	0	2	0	0	0	0	0	0
denovo31831	0	0	12	0	0	0	1	0	0	0	0	0	0	0	2	5	0	0	0	0	0	1	0	1	5	0	0	2	0	0	0	0	0	0	0	0	0	0	0	1	0	0	1	1	0	0	0	0	0
denovo37782	0	0	2	0	17	0	0	0	0	0	0	0	0	0	0	0	0	0	5	0	2	0	0	0	0	70	0	0	0	0	0	0	0	1	0	0	0	0	0	0	0	11	0	0	5	0	0	0	0
denovo39847	1	0	0	0	0	3	0	0	0	0	0	0	0	0	0	0	0	0	0	0	5	0	0	0	2	2	0	0	0	0	0	0	3	0	6	1	0	0	0	1	1	0	0	2	0	3	0	0	0
denovo52197	0	0	0	0	0	0	9	0	0	0	0	0	0	0	0	0	0	0	0	0	0	1	0	0	0	0	1	0	0	0	0	0	0	0	0	1	0	0	0	0	0	0	0	0	0	1	0	0	0
denovo3702	0	1	1	1	0	0	0	0	1	9	0	1	2	0	0	0	1	3	0	4	1	1	0	0	6	5	0	0	0	2	4	1	0	0	0	0	1	0	0	1	0	0	5	0	0	1	0	2	0
denovo6142	0	0	1	0	1	0	1	1	0	7	1	2	1	0	0	0	1	3	0	1	0	1	4	1	0	0	0	0	0	5	0	0	5	3	0	1	0	0	0	0	0	0	0	0	10	0	0	0	0
denovo8680	5	0	21	1	0	0	2	2	1	4	0	1	0	0	1	2	1	0	0	0	1	1	0	1	0	0	0	0	0	0	0	0	0	0	0	1	0	0	2	0	0	5	0	1	0	1	0	0	0
denovo14265	0	0	0	0	0	0	0	10	0	0	0	0	1	0	0	0	12	0	0	0	0	0	0	0	0	0	0	6	0	0	0	0	0	0	0	0	0	0	0	0	0	0	0	1	0	0	0	0	0
denovo17623	4	0	0	0	0	0	0	0	2	0	0	0	2	1	1	0	7	0	5	0	2	0	0	0	2	0	0	0	0	0	1	4	0	0	1	0	0	0	0	0	0	0	0	0	2	0	0	0	0
denovo28535	4	0	0	0	0	0	0	4	1	0	14	0	0	2	0	0	0	2	4	1	0	19	0	0	0	1	0	0	0	0	0	0	0	0	4	0	0	0	0	0	0	0	2	0	0	0	0	0	0
denovo30551	0	2	0	0	0	0	0	0	0	0	0	0	0	2	0	0	0	0	0	0	0	2	0	0	2	1	0	0	0	0	1	0	0	0	1	0	0	0	0	0	0	0	13	1	0	0	0	1	1
denovo32605	0	0	0	0	0	0	0	0	1	0	0	4	0	0	0	0	0	0	0	0	0	0	0	0	0	0	0	2	1	0	0	0	0	0	0	18	0	0	0	8	1	0	0	1	0	0	9	1	7
denovo37290	0	1	0	0	0	0	2	0	0	0	0	0	0	0	0	0	0	0	0	0	1	2	0	2	0	0	0	7	0	0	0	0	0	6	1	1	0	0	0	2	0	0	0	3	0	0	0	2	0
denovo43183	1	0	0	0	0	0	0	0	4	0	0	0	0	0	2	0	12	0	3	0	0	1	0	0	5	0	0	0	0	0	0	10	0	0	1	0	0	0	0	0	0	0	0	0	0	0	0	6	0
denovo44015	1	0	0	0	2	0	0	1	0	0	0	0	0	0	0	0	1	0	6	0	0	3	1	0	0	0	0	3	2	0	2	1	0	0	0	1	0	0	0	2	0	0	0	0	7	0	0	0	0
denovo44570	0	0	0	0	1	1	3	0	11	1	0	0	0	0	0	0	0	0	0	0	0	0	0	0	0	2	1	0	1	0	1	0	1	0	0	1	0	1	0	0	0	6	2	0	0	3	1	0	0
denovo51106	1	1	0	0	1	0	0	12	0	20	0	0	0	0	0	3	0	0	0	0	0	0	0	0	0	0	0	0	1	0	4	0	0	0	0	0	0	0	0	0	0	0	6	0	0	0	0	1	0
denovo52429	0	0	0	0	4	0	8	0	0	0	0	0	0	0	0	0	0	0	0	4	0	0	0	1	1	0	0	0	0	0	0	0	0	2	0	0	0	1	0	0	0	5	0	0	0	0	0	0	0
denovo21541	0	0	2	0	0	0	0	0	0	0	0	0	0	0	1	0	0	0	1	0	0	2	0	2	0	1	0	1	1	2	1	3	0	1	0	0	1	0	0	10	0	0	0	0	1	0	0	0	1
denovo38727	0	1	0	0	0	3	4	0	0	13	0	0	0	0	0	0	0	0	0	1	2	0	0	0	0	0	0	2	0	0	0	0	1	0	0	1	0	0	0	0	0	6	16	4	0	0	0	0	1
denovo10433	0	4	0	0	0	1	0	0	0	0	0	0	0	0	1	0	0	0	0	0	3	1	0	0	1	0	0	0	0	0	0	1	0	0	0	0	0	0	0	2	1	0	0	0	0	1	0	1	0
denovo31668	0	0	0	0	0	5	0	0	7	0	0	0	0	1	0	0	0	0	2	0	0	0	0	0	3	0	0	0	0	0	0	0	0	0	4	5	0	0	0	0	1	0	1	1	0	3	0	1	16
denovo47449	0	0	0	0	0	0	2	0	0	0	0	0	0	0	0	0	0	0	0	0	0	0	2	0	0	0	0	0	0	0	0	1	0	0	0	0	0	0	0	9	0	0	0	0	0	0	0	0	1
denovo48401	0	0	0	0	0	0	0	0	0	0	0	0	0	0	0	0	0	0	0	2	0	0	0	0	1	0	0	0	0	0	0	0	0	8	0	0	0	0	2	0	1	3	0	0	0	0	0	0	0
denovo49397	1	0	0	0	0	0	0	0	3	0	0	0	0	12	1	0	0	0	0	0	0	25	0	0	1	0	2	0	0	0	1	0	0	0	0	5	0	4	0	0	0	0	0	0	0	0	0	0	1
denovo54529	4	0	0	0	0	0	1	1	0	0	1	0	0	11	3	0	0	0	0	0	2	0	0	1	1	0	0	0	0	0	0	0	0	0	0	0	0	0	0	0	0	0	8	0	0	0	0	0	0
denovo3259	1	8	0	0	0	1	0	0	0	0	0	0	0	0	0	0	0	0	0	0	0	0	0	1	4	0	0	0	0	5	0	0	0	0	7	0	1	0	1	0	0	3	0	0	1	0	0	2	0
denovo9780	0	0	0	0	0	0	0	0	0	0	0	0	0	0	0	0	0	0	0	0	0	0	0	0	0	0	0	0	0	0	0	0	0	0	0	0	0	0	0	0	0	0	0	0	0	0	0	0	0
denovo9999	0	2	0	0	0	0	0	0	0	0	0	7	0	0	0	0	0	0	1	0	0	0	0	1	13	0	21	0	0	0	2	0	0	0	0	0	0	0	0	0	0	0	0	0	0	0	11	0	0
denovo16222	0	0	0	0	0	3	1	0	6	1	2	0	0	0	0	0	0	0	0	7	1	1	0	0	0	0	0	1	0	0	0	0	0	0	3	0	0	0	0	0	0	15	6	0	0	1	0	2	0
denovo27984	1	1	0	0	0	0	0	0	1	0	0	0	1	0	1	0	4	0	1	0	1	0	0	0	4	1	0	0	0	0	1	0	0	0	0	1	0	0	0	1	2	0	1	0	0	0	1	0	0
denovo53413	6	2	0	0	0	0	0	0	0	0	0	0	0	0	0	0	0	4	0	0	0	0	0	0	0	0	0	0	0	0	0	0	0	0	0	0	1	0	0	6	0	0	0	0	4	4	0	2	0
denovo9183	0	0	6	0	0	0	0	7	0	0	0	0	0	0	4	9	1	0	0	0	0	0	0	3	0	0	0	1	1	0	0	0	0	0	0	0	0	0	0	3	0	0	0	7	0	0	0	0	0
denovo12689	0	0	0	0	0	0	0	0	0	0	0	0	0	0	0	0	0	0	0	0	0	0	0	0	105	0	0	0	0	0	0	0	0	0	0	0	0	0	0	0	0	0	0	0	0	0	0	0	0
denovo23027	4	0	0	0	0	0	0	0	0	0	4	0	1	0	1	0	2	0	0	0	0	2	0	0	0	0	0	0	0	0	2	6	0	0	0	0	0	0	0	1	0	0	0	0	0	0	0	0	0
denovo30043	5	0	1	0	1	0	0	2	0	0	2	0	2	0	0	0	0	0	0	7	2	1	0	5	0	3	0	0	0	0	0	0	0	21	0	0	0	0	0	1	0	0	0	0	1	0	0	0	0
denovo36309	0	0	0	0	0	0	0	0	0	0	0	0	0	0	0	0	0	0	2	0	0	0	0	0	0	0	0	10	0	0	0	0	0	0	0	0	0	0	0	0	0	0	0	0	0	0	0	0	0
denovo21104	0	0	0	0	0	0	0	0	13	0	0	0	0	2	1	0	0	0	0	0	0	7	0	2	0	0	3	0	0	0	0	0	1	0	1	0	0	0	0	0	0	0	0	0	0	0	1	0	2
denovo23612	0	0	0	0	0	0	0	0	0	0	0	0	1	3	1	0	0	0	0	0	0	0	0	1	1	0	9	0	0	0	0	0	0	0	0	2	1	0	0	0	0	0	0	0	0	25	1	0	0
denovo28897	1	0	0	0	0	0	0	0	0	0	1	0	0	0	0	0	2	0	2	0	0	1	0	0	0	0	0	5	0	2	0	0	0	0	0	1	1	2	3	1	0	0	0	0	5	0	0	0	2
denovo32273	0	0	0	0	0	0	0	0	0	0	0	0	34	0	0	0	1	0	2	0	0	0	0	0	5	0	0	4	0	0	0	1	0	0	0	0	0	0	0	0	0	0	0	0	0	0	0	0	0
denovo41376	0	0	0	0	0	1	6	0	0	0	0	0	1	1	0	0	0	0	1	0	0	0	0	1	0	0	5	0	6	0	3	0	0	0	0	7	0	0	0	1	23	0	0	0	0	4	0	0	0
denovo42452	0	5	0	0	0	0	0	0	0	0	0	0	0	0	0	0	2	0	1	0	0	0	0	0	1	0	0	0	0	0	0	1	0	0	0	0	1	0	0	0	0	0	0	0	0	0	0	0	0
denovo10169	0	0	0	0	0	0	1	0	0	0	0	0	0	0	0	1	0	0	3	0	0	0	0	1	0	0	0	0	0	0	0	0	0	2	0	0	0	0	0	0	0	0	0	0	0	0	0	0	0
denovo30535	0	0	0	0	0	0	1	0	0	0	0	0	0	0	0	0	0	0	0	0	0	0	0	2	0	0	4	0	6	0	2	0	0	0	6	0	0	0	0	0	0	0	0	0	0	2	0	0	0
denovo34118	3	1	0	0	0	0	0	0	1	0	0	0	0	0	2	0	1	0	3	0	0	6	0	0	0	0	0	0	0	0	0	0	0	1	0	0	0	10	0	1	0	0	1	0	0	1	2	0	0
denovo38891	0	0	0	1	1	5	0	1	0	0	2	0	0	0	0	33	1	0	1	2	0	0	0	2	3	1	0	0	0	0	0	1	0	0	0	0	0	0	0	0	0	0	0	0	0	0	0	0	0
denovo45082	0	0	0	0	0	1	0	0	0	0	0	5	0	0	7	0	1	0	19	0	0	0	0	2	0	0	0	0	0	0	0	0	0	0	2	0	0	0	0	0	6	0	0	0	0	0	1	11	0
denovo47123	0	0	0	0	0	1	1	1	0	0	0	0	0	0	0	0	0	0	0	0	3	0	0	2	1	4	0	0	1	0	0	0	1	0	1	0	0	0	2	0	0	2	0	3	0	0	0	0	1
denovo48140	0	0	0	0	0	0	0	0	0	0	0	0	0	1	1	0	0	0	0	0	0	4	0	0	0	1	0	0	0	0	7	0	0	0	1	0	0	0	0	0	0	0	12	0	0	0	0	0	0
denovo27802	0	0	0	0	0	0	0	0	0	0	0	0	0	0	0	0	0	0	0	0	0	0	0	0	0	1	2	0	43	0	0	0	0	0	1	0	0	0	2	0	0	0	0	0	0	1	0	1	0
denovo28786	0	1	0	0	0	4	2	0	5	0	0	0	0	2	0	0	0	0	0	0	1	3	0	0	2	0	1	1	0	0	0	0	0	0	0	0	0	0	0	0	0	1	3	0	0	2	0	2	0
denovo29898	0	2	0	0	1	1	1	0	0	23	0	0	0	0	0	3	0	0	0	0	2	0	0	1	0	0	0	0	0	0	0	0	2	0	0	0	0	0	0	0	0	0	1	0	0	2	0	3	0
denovo41898	0	0	0	1	0	0	0	1	0	0	0	0	0	0	0	0	0	0	2	25	0	0	0	0	0	0	0	0	0	0	0	0	0	0	0	0	0	0	0	0	0	1	0	0	0	0	0	0	0
denovo44487	0	0	0	0	0	1	8	0	0	0	0	0	2	5	0	0	0	0	1	0	0	2	0	0	13	1	0	1	0	0	0	1	0	0	0	0	0	0	0	0	0	1	1	0	0	0	0	0	0
denovo46510	0	1	0	0	0	0	0	0	0	0	0	0	0	0	2	0	0	0	0	0	0	1	0	0	2	0	0	0	0	0	7	0	0	0	0	0	0	0	0	0	0	0	1	0	0	0	0	0	0
denovo47039	0	3	0	0	0	0	0	3	0	0	0	0	0	0	0	0	0	0	0	0	0	0	0	0	0	0	0	0	0	0	6	0	0	0	0	0	0	0	2	0	0	0	0	8	0	1	0	0	0
denovo51184	0	0	0	0	0	0	0	2	0	4	0	0	1	0	0	1	0	0	0	0	0	0	0	0	1	0	0	1	0	0	6	1	0	0	0	0	0	0	0	3	0	0	0	0	0	0	0	0	0
denovo55241	1	0	0	0	0	0	0	11	0	0	0	0	0	0	5	0	12	0	0	0	0	0	0	1	0	0	0	2	0	0	0	0	0	0	0	0	0	0	0	0	0	0	0	0	0	0	0	0	0
denovo1687	0	0	1	0	1	0	0	0	0	0	0	0	0	1	0	0	0	0	0	3	1	0	0	0	0	2	0	1	0	0	0	0	0	0	0	0	0	0	0	0	1	10	0	23	0	0	0	0	0
denovo11598	0	2	0	0	3	4	1	0	0	0	0	0	0	0	0	0	0	0	0	0	0	2	0	0	0	0	0	0	0	0	0	0	0	1	0	0	0	0	0	0	0	1	5	0	0	0	0	0	0
denovo30855	0	0	0	0	0	2	0	0	0	0	0	0	0	0	0	0	0	0	0	0	0	0	0	0	1	0	1	0	0	0	0	0	0	0	0	2	0	0	0	0	0	0	0	6	0	2	0	0	0
denovo41254	0	0	0	0	0	0	0	2	0	1	0	0	0	2	0	0	0	0	0	0	0	0	0	0	0	0	0	0	0	0	0	0	0	0	0	37	0	0	1	0	0	0	2	4	0	1	0	0	2
denovo4024	4	0	0	0	0	0	0	0	3	1	1	0	1	0	0	0	0	0	0	0	0	2	0	0	2	3	0	0	0	0	3	13	0	0	0	0	0	0	0	0	0	0	0	0	0	0	1	0	0
denovo5675	2	1	0	0	0	0	0	2	0	9	0	2	1	0	0	4	4	0	0	0	0	0	0	1	0	2	0	0	0	0	0	0	1	0	0	0	0	0	0	0	0	0	2	0	0	0	0	0	0
denovo22298	0	0	0	0	22	0	0	5	0	0	0	0	0	0	0	0	0	0	1	0	0	0	0	1	0	0	0	0	0	0	0	0	0	0	0	0	0	0	0	0	0	0	0	0	0	0	0	0	0
denovo32503	1	0	0	0	0	1	0	1	0	0	0	0	0	1	6	2	0	0	0	0	1	1	0	2	2	0	1	7	0	0	0	0	0	2	0	0	0	0	0	1	0	0	1	0	0	0	0	0	0
denovo43943	0	0	0	1	0	0	0	0	0	2	0	0	1	0	0	0	0	0	1	1	0	1	4	0	0	2	0	0	0	2	0	0	0	21	0	0	0	0	0	1	0	0	3	0	1	0	0	0	0
denovo49084	0	0	0	0	0	1	2	0	1	0	0	0	0	13	6	0	0	0	0	0	0	6	0	3	0	0	0	2	0	0	1	1	0	0	1	0	0	0	0	0	0	0	2	0	0	0	1	0	0
denovo55032	0	0	0	0	0	2	1	1	5	1	0	0	0	0	0	0	0	0	1	4	1	0	0	1	0	0	0	0	0	0	0	0	0	0	3	11	0	21	1	0	0	4	4	0	0	2	0	4	0
denovo58305	0	1	0	0	0	0	0	0	20	0	0	0	8	4	1	0	0	0	0	0	1	0	0	0	0	0	0	1	0	0	0	0	0	0	0	1	0	0	0	0	0	0	2	0	0	0	0	1	0
denovo6907	0	0	0	0	1	0	0	1	2	1	0	0	1	3	0	0	0	0	4	0	2	2	0	0	0	0	2	1	0	0	1	3	0	0	0	0	1	8	1	0	1	1	0	0	2	0	1	0	1
denovo10184	1	1	0	0	0	1	0	3	0	0	0	0	1	0	0	16	0	0	0	0	0	0	0	0	0	0	0	1	0	0	0	0	0	0	0	1	0	0	0	0	0	0	0	0	0	0	0	0	0
denovo13288	1	0	0	0	0	0	0	0	2	0	0	0	3	0	0	0	0	0	5	0	0	0	0	1	0	0	2	1	0	0	1	7	0	0	0	0	0	3	0	0	0	0	1	0	0	0	0	0	0
denovo21143	0	0	0	0	0	0	0	0	0	3	0	0	0	0	0	0	0	0	0	0	0	0	0	0	0	0	0	0	0	0	0	14	0	0	0	0	0	0	1	0	0	0	0	0	0	0	0	0	0
denovo32613	0	0	4	0	0	0	0	0	0	16	4	0	2	0	0	0	0	2	0	0	0	0	5	2	0	0	0	0	0	1	0	0	3	2	0	0	0	0	0	2	0	0	0	0	2	0	0	0	0
denovo34145	0	1	0	0	0	0	2	0	0	0	0	0	0	0	0	0	0	2	0	0	3	0	0	0	0	0	0	0	0	0	0	0	4	0	1	0	0	0	1	1	0	0	0	1	0	0	0	0	0
denovo46270	0	0	0	2	0	0	0	0	0	14	0	0	0	0	1	12	0	0	0	2	0	1	2	0	0	6	0	0	0	0	0	1	0	1	0	0	0	0	0	0	0	0	0	0	0	0	0	0	0
denovo47537	0	0	0	0	0	0	0	0	0	0	0	0	0	0	0	0	0	0	0	0	0	0	0	0	0	0	0	0	1	0	0	0	0	0	1	0	0	0	1	0	0	0	0	0	0	94	0	0	0
denovo430	0	0	0	0	0	5	0	0	3	5	1	0	0	0	0	0	0	0	0	15	1	0	0	1	1	0	0	0	0	0	0	0	0	0	0	1	0	0	0	0	0	4	5	0	0	1	0	0	0
denovo1573	0	0	0	0	0	0	0	1	0	5	0	0	1	0	0	7	0	0	0	0	0	0	0	0	0	0	0	0	0	0	0	5	0	0	0	0	0	0	0	0	0	0	0	0	0	0	0	0	0
denovo10784	1	0	0	0	0	0	0	0	1	0	0	0	0	3	0	0	0	0	0	0	0	4	0	0	0	0	0	3	0	0	0	3	0	0	0	0	0	0	0	2	0	0	22	0	0	0	0	2	0
denovo13230	0	0	0	0	0	0	3	1	0	1	2	0	2	5	0	0	0	0	0	0	0	0	0	0	1	1	0	5	0	1	0	2	0	0	0	0	0	0	0	3	0	0	3	0	0	0	0	0	0
denovo22515	0	0	0	0	0	0	3	0	0	3	3	0	0	0	0	0	0	0	2	1	0	0	1	0	0	1	0	0	0	1	0	0	0	33	0	0	0	0	1	0	0	0	3	0	0	0	0	0	0
denovo33257	0	0	0	0	1	0	0	0	1	0	0	0	0	0	0	0	0	0	0	2	0	0	0	0	0	0	1	0	0	1	11	0	0	0	6	0	0	0	2	1	0	11	1	1	5	0	0	0	1
denovo33518	0	0	0	0	0	0	9	0	0	2	0	0	1	1	0	0	3	0	1	2	0	0	2	2	0	0	0	0	0	0	5	0	0	0	0	0	0	0	1	0	0	0	0	0	0	0	0	0	0
denovo42292	0	1	1	0	0	0	0	0	0	0	0	0	0	0	2	4	0	0	0	0	0	1	0	2	0	0	0	1	0	0	0	0	0	0	0	0	5	0	0	3	0	0	0	2	0	0	0	0	0
denovo44214	0	0	1	14	0	0	0	0	0	0	0	0	0	0	0	0	0	0	0	0	0	0	2	2	0	0	0	0	0	1	0	0	2	13	0	0	1	0	0	0	1	0	0	0	0	0	0	0	1
denovo49281	0	0	0	4	0	0	0	0	0	3	9	0	0	0	0	0	0	1	0	4	1	0	3	4	0	1	0	0	0	0	0	0	2	2	0	0	0	0	0	0	2	0	1	0	2	0	0	0	0
denovo51841	1	0	1	0	0	0	1	2	0	0	4	1	0	0	8	7	0	0	0	0	1	0	0	6	0	0	0	1	0	0	0	0	0	1	0	0	0	0	0	1	0	0	0	5	0	0	1	1	0
denovo5241	0	29	0	0	1	0	16	0	2	1	1	8	5	0	0	0	1	0	0	0	0	0	0	0	0	0	2	0	0	0	1	0	0	0	1	0	0	0	1	1	0	1	0	0	0	0	0	2	0
denovo8414	0	0	0	0	0	2	0	0	0	0	0	0	0	0	0	0	0	0	0	0	0	0	0	0	0	0	0	0	0	0	0	0	0	0	0	0	0	0	0	0	0	0	0	0	0	0	0	0	0
denovo21455	0	0	0	0	1	0	0	5	1	2	3	0	4	0	0	0	0	0	2	2	0	1	0	0	0	6	0	0	0	0	2	4	0	0	0	0	0	0	0	1	0	0	0	0	0	0	0	0	0
denovo26327	3	3	0	0	0	0	0	1	0	0	0	0	1	0	0	0	1	0	1	0	0	0	0	0	0	0	0	15	0	0	0	4	0	0	2	0	0	2	0	1	0	0	4	0	0	0	0	19	1
denovo28819	0	1	0	0	0	0	0	0	0	0	0	0	0	13	0	0	0	0	0	0	0	1	2	0	0	0	0	0	0	0	0	0	0	0	5	1	0	1	5	0	0	0	2	0	0	0	1	0	0
denovo39221	0	0	0	0	0	1	6	15	0	0	8	0	0	0	0	0	0	0	0	6	1	0	0	13	0	0	0	0	0	0	0	0	0	0	0	0	0	0	0	0	0	3	1	2	0	0	0	0	0
denovo44830	1	1	0	0	0	1	0	0	0	0	0	0	0	0	21	0	0	0	0	0	0	0	0	0	22	0	0	0	0	0	0	0	0	0	0	0	0	1	0	7	0	0	0	1	2	0	0	0	0
denovo44978	1	0	0	0	0	0	0	0	0	0	0	0	0	1	0	0	1	0	3	0	1	1	0	0	0	0	0	1	0	0	0	1	0	0	0	0	0	0	1	0	0	0	0	1	2	0	0	0	3
denovo53646	0	0	0	0	0	0	6	0	1	3	1	0	0	0	0	0	0	0	1	36	0	0	0	4	0	2	0	0	0	0	0	0	0	2	0	0	0	0	1	0	0	16	4	0	0	0	0	0	0
denovo58586	2	0	0	0	0	0	0	4	0	0	0	0	1	0	0	0	0	0	1	0	1	0	0	0	0	0	0	5	0	2	1	0	0	0	0	3	1	0	1	0	0	0	1	0	0	4	2	0	1
denovo11908	0	0	0	0	0	0	0	4	0	0	0	0	0	0	1	0	0	0	0	0	0	0	0	1	0	0	4	1	0	0	55	0	0	0	0	0	0	0	0	0	0	0	2	0	0	0	0	0	0
denovo12603	0	0	0	0	0	3	3	0	11	0	0	0	0	0	0	0	0	0	4	1	2	0	0	1	0	0	0	0	0	0	0	0	0	1	0	2	0	8	0	0	0	0	9	0	0	0	0	0	0
denovo20979	0	0	0	0	0	4	0	0	0	0	0	0	0	0	0	0	0	1	0	1	14	0	0	0	1	41	0	0	3	0	0	0	2	1	0	0	0	0	0	2	0	4	0	0	0	0	0	0	0
denovo21496	1	0	0	0	1	0	0	2	0	0	0	0	0	2	8	0	11	0	0	0	1	0	0	4	3	0	0	0	0	0	0	2	0	0	0	1	0	0	0	0	0	0	0	0	0	0	0	0	0
denovo27188	0	0	0	0	0	0	1	0	0	0	0	0	0	0	0	0	0	6	0	0	1	0	0	1	0	1	0	0	1	0	0	0	3	0	2	0	0	0	0	2	0	2	0	9	0	1	0	0	0
denovo47550	0	0	0	0	0	3	0	0	15	0	8	0	6	0	1	0	0	0	0	0	0	0	0	0	7	0	0	0	0	0	4	0	0	0	0	0	0	0	0	0	0	0	0	0	0	0	3	0	0
denovo50418	0	5	0	0	0	3	0	0	0	2	0	0	0	0	0	0	0	0	0	0	0	0	0	0	0	0	0	0	0	0	1	0	0	0	0	0	0	0	0	0	0	0	0	2	0	0	0	0	0
denovo13649	0	0	0	0	0	1	0	0	16	0	0	0	0	0	0	0	0	0	1	0	0	0	0	1	0	0	0	0	0	0	0	0	1	0	0	11	0	0	1	0	0	0	0	0	0	67	0	0	0
denovo20474	2	0	0	0	0	2	11	0	0	0	0	0	0	0	0	0	0	1	0	0	0	2	0	1	0	0	1	0	0	0	0	0	0	0	0	0	0	1	2	0	0	0	0	3	0	3	2	0	0
denovo21151	2	0	0	0	0	1	0	1	0	0	0	0	0	2	2	0	2	0	3	0	2	1	0	0	3	0	0	2	0	0	1	1	0	0	0	0	0	2	0	0	0	0	0	0	0	0	0	0	0
denovo33201	0	1	0	0	0	0	0	0	0	0	0	1	1	1	0	0	0	0	0	1	0	0	0	0	10	0	1	6	0	0	0	0	3	1	15	1	0	1	0	0	1	0	0	0	1	2	1	2	1
denovo44643	1	0	0	0	0	1	2	0	10	0	0	0	0	0	3	0	0	0	1	0	0	7	0	2	0	0	2	0	0	0	2	0	0	0	1	0	0	0	0	0	0	0	0	0	0	0	0	2	0
denovo55578	0	1	0	0	0	0	0	0	0	0	0	7	0	0	0	0	2	0	0	0	0	1	0	0	3	6	0	25	0	0	0	0	0	2	0	0	0	0	0	0	0	0	1	0	6	0	0	1	0
denovo57582	0	0	0	0	0	0	0	0	1	1	0	2	0	0	0	0	0	0	0	0	0	2	0	0	1	0	0	0	0	0	6	0	0	0	3	0	0	0	0	0	0	0	0	0	0	4	0	2	0
denovo15148	0	0	0	0	0	0	0	2	0	1	0	0	0	8	0	0	0	0	0	0	0	0	0	2	0	0	0	0	0	1	0	1	0	0	0	4	0	0	0	0	0	0	3	5	0	0	0	0	4
denovo16894	0	0	0	0	0	0	0	0	0	0	0	0	0	0	0	0	0	0	0	0	0	4	0	1	0	0	0	0	0	0	0	4	0	0	0	0	0	0	0	0	0	0	8	0	0	1	0	12	0
denovo27342	0	0	0	0	0	1	0	0	6	1	0	0	12	0	5	0	0	0	0	0	0	1	0	0	22	0	0	2	0	0	0	0	0	0	1	0	0	0	1	0	0	0	0	0	0	0	1	4	0
denovo44511	0	0	0	0	0	0	0	0	0	0	0	0	0	0	0	0	0	0	0	0	0	0	0	0	0	0	15	0	0	0	5	0	0	0	0	0	0	0	0	0	0	0	0	4	0	0	0	0	0
denovo44976	0	0	1	0	0	0	0	0	0	0	0	0	0	0	42	9	2	0	2	0	0	0	0	5	0	0	0	0	0	0	0	0	0	0	0	0	0	0	0	0	0	0	0	0	0	0	0	0	0
denovo50149	0	0	0	0	0	0	0	0	0	0	0	0	3	0	2	0	0	0	0	0	1	0	0	0	1	0	0	0	0	0	1	3	0	0	7	0	0	0	0	1	0	0	0	0	0	0	0	1	0
denovo50919	0	3	0	0	0	2	1	0	2	0	0	0	0	0	0	0	0	0	2	0	3	0	0	1	0	0	0	0	0	0	1	0	0	0	0	6	0	21	0	0	0	0	0	0	0	0	0	3	0
denovo53364	0	0	0	0	0	1	0	16	0	0	0	0	2	0	0	3	10	0	0	0	0	0	0	0	0	0	0	4	0	0	0	0	1	0	0	0	0	0	0	1	0	0	0	0	1	0	0	0	0
denovo53949	0	0	1	16	0	0	0	0	0	0	0	0	0	0	0	0	0	0	0	0	1	1	10	2	0	3	0	0	0	0	0	0	5	12	0	0	3	0	0	0	0	0	0	0	0	0	1	0	0
denovo55232	1	3	3	1	0	0	0	1	0	0	0	0	0	2	4	0	0	0	0	0	0	1	0	0	0	0	0	0	0	0	2	1	2	2	0	0	0	0	0	2	0	0	4	3	0	0	0	0	0
denovo7112	0	0	0	0	0	2	0	0	0	0	0	0	0	0	3	0	0	0	0	0	1	0	0	0	3	0	0	1	0	0	0	7	0	0	0	0	0	0	0	0	0	0	0	0	0	0	0	0	0
denovo7823	6	0	0	0	0	0	0	1	0	0	0	0	0	2	0	0	0	0	0	1	0	0	6	0	6	0	0	0	0	0	0	0	0	0	0	0	3	0	13	0	1	0	8	2	0	0	0	0	0
denovo9537	2	0	1	0	0	0	0	2	0	0	2	0	0	0	2	4	2	0	0	0	0	0	0	0	0	0	0	0	0	0	0	0	0	0	0	0	0	0	0	0	0	0	0	0	0	0	0	1	0
denovo15689	0	0	0	0	0	0	0	13	0	1	1	0	13	0	1	11	1	0	1	0	0	0	0	0	0	0	0	0	0	0	0	3	2	0	0	0	0	0	0	0	0	0	1	0	0	0	0	0	0
denovo17742	0	0	0	0	0	0	0	0	0	0	0	0	9	0	0	0	1	0	1	0	0	0	0	0	2	0	0	5	1	0	0	0	0	0	9	5	0	0	0	1	0	0	0	0	0	0	0	6	0
denovo25165	4	0	0	0	0	0	0	0	0	0	0	0	0	2	0	0	0	0	0	0	0	0	0	0	2	0	0	0	0	0	0	0	0	0	0	27	0	0	1	0	0	0	0	0	0	0	0	2	0
denovo30120	0	0	0	0	0	0	0	0	0	0	0	0	0	2	1	0	0	1	4	0	2	0	0	0	0	0	3	0	0	2	4	0	1	0	0	3	0	6	0	2	0	0	0	0	2	0	0	0	2
denovo31528	0	2	0	0	0	0	0	0	0	0	0	2	0	0	0	0	0	0	0	0	0	0	0	5	0	0	2	3	0	0	0	1	0	0	0	0	0	0	0	0	0	1	0	1	0	11	1	1	0
denovo36726	1	0	2	0	0	0	0	6	0	0	2	0	0	0	5	2	1	0	2	0	0	0	0	3	0	0	0	0	2	0	0	0	0	0	0	0	0	0	0	4	0	0	0	8	0	0	0	0	0
denovo50554	0	0	0	0	0	0	1	1	0	3	0	0	0	0	0	2	0	0	0	3	0	0	0	0	0	0	0	1	0	0	3	4	0	31	0	0	0	0	0	0	0	1	0	0	0	0	0	0	0
denovo17879	0	0	0	0	0	1	0	30	1	0	4	0	0	0	1	0	0	0	1	5	0	0	0	4	0	0	0	1	0	0	0	0	1	0	0	1	0	0	2	0	0	0	1	1	0	1	0	0	0
denovo21602	2	0	0	0	0	0	0	0	0	0	0	0	0	2	0	0	0	0	0	0	0	0	0	0	0	0	0	0	0	0	0	0	0	0	0	7	0	0	2	0	0	0	0	0	1	0	0	2	0
denovo28395	0	1	0	0	0	1	4	2	0	0	0	0	1	2	1	0	0	5	0	0	0	2	0	0	0	0	0	0	0	0	0	0	0	0	9	1	0	0	1	0	0	2	0	2	0	0	0	0	0
denovo31003	1	0	0	0	0	4	0	4	0	0	7	0	0	4	6	2	3	0	0	0	2	0	0	2	0	0	0	0	0	0	0	0	0	2	0	0	0	0	3	4	0	0	6	0	0	0	0	0	0
denovo34513	0	0	0	3	1	0	0	0	0	0	5	0	2	0	0	0	0	0	1	8	0	0	0	0	2	7	0	0	0	0	3	2	0	0	0	0	0	0	0	0	0	1	2	0	0	0	0	0	0
denovo40105	0	0	0	0	0	0	0	0	0	0	0	2	0	1	0	0	0	0	1	0	0	0	0	0	8	0	5	1	0	0	0	0	0	0	0	5	0	3	0	0	1	0	0	0	0	0	0	0	0
denovo41455	0	0	0	0	0	0	0	0	0	0	0	0	0	1	2	0	0	0	0	0	3	0	0	0	12	0	0	1	0	0	1	0	0	0	1	0	0	0	0	0	0	0	0	0	0	0	0	4	0
denovo494	0	3	0	0	0	0	1	0	0	0	0	2	0	1	0	2	0	0	0	0	0	0	0	0	0	8	0	2	0	0	1	0	0	0	1	0	1	0	1	1	0	0	2	0	0	0	0	0	0
denovo3456	0	0	0	0	0	0	0	0	0	0	0	0	0	0	0	0	0	0	0	0	0	0	0	0	0	0	0	0	0	0	17	0	0	0	4	0	0	0	0	0	2	0	0	2	0	0	0	0	0
denovo5068	1	0	0	0	0	0	2	0	1	0	0	0	0	1	0	0	0	0	0	0	5	2	0	0	0	0	0	9	0	0	0	0	0	1	1	0	0	0	0	0	0	0	1	0	0	0	0	0	0
denovo7135	0	0	0	0	0	1	0	0	1	0	0	0	0	0	0	0	0	0	0	0	0	0	0	0	0	0	0	0	0	0	0	0	0	2	6	0	0	0	0	0	0	0	0	0	0	1	0	0	0
denovo12735	0	0	0	0	0	0	0	7	0	0	0	0	8	6	3	1	6	0	0	0	0	1	0	0	0	0	0	8	0	0	1	0	2	0	0	0	0	0	0	2	0	0	1	0	1	0	0	0	0
denovo19702	0	0	0	0	0	1	0	0	4	0	0	0	0	0	0	0	1	0	11	0	0	0	0	0	0	0	0	0	5	0	0	0	0	0	1	2	0	0	0	0	0	0	0	0	0	1	0	0	0
denovo21277	0	0	0	0	0	0	0	0	0	0	0	2	0	0	2	0	0	0	2	0	0	0	0	0	1	0	1	0	0	0	0	0	0	1	3	6	0	1	0	1	0	0	0	0	0	0	6	0	14
denovo22444	1	0	0	0	0	0	0	5	0	6	1	0	0	0	0	0	0	0	1	0	0	0	0	4	0	4	0	0	0	0	0	0	1	0	0	0	0	0	0	2	0	0	3	0	0	0	0	0	0
denovo26925	0	0	0	0	0	0	0	2	0	8	0	0	0	1	0	0	0	0	0	0	0	0	3	0	0	1	0	4	0	0	0	0	0	0	0	0	0	0	0	0	0	0	1	0	0	0	0	0	0
denovo35361	2	1	0	0	0	6	1	0	0	0	0	0	4	2	1	0	0	1	0	0	0	3	0	0	0	1	0	0	0	0	0	0	0	0	0	0	0	0	1	2	0	0	0	2	0	0	0	0	0
denovo45206	0	0	0	0	0	0	0	0	0	0	0	0	0	0	0	0	0	0	0	0	0	0	0	0	0	0	0	0	0	0	0	0	0	0	0	0	0	0	0	0	0	0	0	1	0	0	0	0	0
denovo51618	0	0	0	0	0	0	0	0	0	0	0	0	0	0	0	0	0	1	0	0	0	0	0	0	0	0	0	0	0	0	0	0	0	0	0	0	0	0	0	0	0	0	0	0	0	0	0	0	0
denovo55995	0	0	0	0	0	0	0	0	6	0	0	0	0	0	0	0	0	0	7	0	0	0	0	0	0	0	0	0	0	0	0	0	0	0	0	0	0	0	0	0	1	0	0	0	0	0	1	0	0
denovo14589	0	0	0	0	0	1	0	0	0	0	0	0	0	0	0	0	0	0	0	0	0	0	0	8	0	0	0	0	0	0	0	0	0	0	1	0	0	0	0	0	0	0	0	0	0	0	0	0	0
denovo18900	0	0	0	0	0	1	0	0	0	0	7	0	0	7	19	0	1	0	1	0	0	2	0	0	1	0	0	0	0	0	0	0	0	0	0	0	0	0	1	0	0	0	0	0	0	0	0	0	0
denovo26883	2	0	2	0	6	4	0	0	0	0	1	0	0	1	0	0	0	0	0	2	1	0	0	6	0	5	0	0	0	0	0	0	0	10	0	0	2	0	0	0	0	0	1	0	0	0	0	0	0
denovo27498	1	2	0	0	0	0	0	0	0	0	0	1	0	0	0	0	1	0	0	0	11	3	0	0	26	0	0	0	1	0	0	0	0	0	5	0	0	0	0	0	0	0	0	0	0	0	0	6	0
denovo30104	0	1	0	0	0	0	0	1	0	0	0	0	6	0	1	2	0	0	0	0	0	0	0	0	0	0	0	0	0	0	0	6	1	0	0	0	0	0	1	0	0	0	0	0	0	1	0	0	0
denovo36506	1	0	0	0	0	0	0	0	0	0	0	0	0	2	6	0	0	0	7	0	12	14	0	0	0	0	0	0	0	0	0	0	0	0	1	2	2	13	0	0	4	0	0	0	0	0	1	0	2
denovo37933	0	0	0	0	0	0	0	0	0	0	0	0	0	0	0	0	0	0	0	0	0	0	0	0	0	1	0	0	0	0	0	0	0	0	3	0	0	0	0	0	0	0	0	0	0	3	0	0	0
denovo45847	0	3	0	0	0	0	0	0	0	0	0	0	0	3	2	0	0	0	2	0	2	0	0	1	2	0	0	2	0	0	0	2	0	2	0	0	0	0	0	2	0	0	11	0	0	0	0	0	0
denovo51235	0	0	0	0	0	0	0	1	0	1	0	1	7	1	0	0	6	0	6	0	0	2	0	0	0	0	0	2	0	0	0	10	0	0	0	0	0	0	0	0	0	0	0	0	0	0	0	0	0
denovo9906	0	0	0	0	0	0	0	0	1	0	0	0	0	0	1	0	14	0	0	0	0	0	0	0	3	0	0	0	0	0	0	1	0	0	0	0	0	0	0	0	0	0	0	0	0	0	0	24	0
denovo16414	2	7	0	0	0	0	0	0	0	0	0	0	4	0	0	0	0	0	1	0	0	0	2	0	0	0	0	0	0	0	0	0	1	1	2	0	0	1	0	8	0	0	4	0	0	0	1	0	0
denovo21593	2	0	0	0	0	0	1	1	1	0	1	0	0	3	1	0	0	0	1	1	1	1	0	0	0	1	0	0	0	0	2	0	3	0	1	0	0	0	0	0	0	10	2	2	0	1	0	0	0
denovo27625	0	0	0	0	0	9	2	0	1	0	0	0	0	0	0	0	0	0	0	0	1	4	0	0	24	0	0	0	0	0	2	0	0	0	0	0	0	0	0	0	0	0	0	0	0	0	0	0	0
denovo49901	0	0	0	0	0	0	0	0	1	0	0	5	0	2	0	0	4	0	0	0	0	0	1	0	0	0	0	0	0	0	0	0	0	0	0	5	0	0	0	1	0	0	0	0	0	0	3	1	3
denovo52112	0	0	0	0	0	7	1	0	1	0	0	0	0	0	0	0	0	0	1	0	0	1	0	7	0	0	2	0	0	0	2	0	0	0	8	3	0	0	0	0	0	0	0	0	0	0	0	0	0
denovo4068	0	0	0	0	0	8	1	0	2	0	0	0	0	0	0	0	0	0	0	0	0	1	0	2	0	0	0	0	0	0	4	0	0	0	8	0	0	0	0	0	0	0	0	0	0	0	0	1	0
denovo14673	0	1	0	0	0	0	0	0	4	0	0	0	0	0	0	0	0	0	0	0	8	2	0	4	0	0	2	0	0	0	0	1	0	0	4	0	0	0	0	0	0	0	0	0	0	0	0	0	0
denovo26730	0	1	0	2	4	0	0	2	1	0	3	0	0	0	0	0	0	3	0	16	0	0	0	0	0	0	0	0	0	1	0	0	0	0	0	0	1	0	3	0	0	0	0	0	0	0	0	0	0
denovo38158	0	0	0	0	0	0	0	0	0	0	0	0	2	0	1	2	1	0	0	0	0	0	0	0	0	0	0	0	0	0	1	0	0	0	0	0	0	0	0	0	0	0	0	0	0	0	0	0	0
denovo44614	15	2	0	0	0	2	0	2	0	0	0	0	0	0	0	0	0	0	0	0	0	0	0	2	6	0	0	9	0	0	0	0	0	0	0	0	0	0	0	1	0	0	0	0	0	0	0	0	0
denovo44678	0	0	0	0	2	12	2	0	0	0	0	0	0	0	0	0	0	0	0	0	13	0	0	0	0	0	0	0	0	0	0	0	0	0	2	0	0	1	0	0	0	0	0	0	0	1	1	4	4
denovo45453	0	3	0	0	0	0	0	0	0	0	0	7	0	0	0	0	0	0	0	0	1	0	0	0	0	0	0	2	0	0	1	0	0	0	0	0	0	0	1	8	0	0	0	0	0	1	0	1	0
denovo4055	0	0	0	0	0	2	0	1	2	1	8	0	5	1	0	0	1	0	0	0	1	0	0	0	2	0	0	0	0	0	0	0	0	0	0	0	3	0	0	0	0	0	2	0	0	0	0	0	0
denovo6322	0	0	0	0	0	4	4	0	25	0	0	0	0	0	0	0	0	0	0	0	0	6	0	0	0	0	0	0	0	0	3	0	0	0	7	0	0	0	0	0	0	0	0	0	0	0	0	0	0
denovo21787	0	0	0	0	0	0	0	0	2	0	0	0	0	0	0	0	0	0	8	0	0	4	0	0	1	0	0	0	0	0	0	0	1	0	3	0	0	0	0	0	1	1	0	1	0	0	4	0	3
denovo29519	0	3	0	0	0	1	0	0	0	0	0	0	0	0	0	1	0	0	0	0	0	0	0	0	2	0	0	5	0	0	3	0	0	0	3	0	0	0	0	0	0	0	2	0	0	0	0	10	0
denovo33567	0	0	0	0	0	0	0	0	3	0	0	1	0	0	0	0	2	0	13	0	0	1	0	0	0	0	1	0	0	0	0	13	0	0	0	1	0	0	0	0	0	0	0	0	0	0	0	0	0
denovo47877	0	0	0	0	0	2	0	0	0	0	0	0	0	0	0	0	0	0	0	0	0	0	0	0	0	2	0	0	54	0	0	0	0	0	6	0	0	0	0	0	0	0	0	0	0	5	0	0	0
denovo875	0	0	0	0	0	0	2	0	1	0	0	0	1	0	0	0	0	0	0	0	7	0	0	0	7	0	1	0	1	0	0	0	0	0	4	1	0	0	0	0	2	0	0	0	0	1	0	9	0
denovo6548	0	0	0	0	0	0	0	6	0	0	0	1	5	0	0	3	1	0	0	0	0	1	0	0	0	0	0	0	0	0	0	3	0	0	0	0	0	0	0	0	0	0	0	0	0	1	0	0	0
denovo10397	1	0	4	0	0	0	0	7	0	1	3	0	0	0	5	9	0	0	1	0	2	0	0	12	0	0	0	0	0	0	0	0	0	2	0	0	0	0	0	2	0	0	0	0	1	0	0	0	0
denovo18995	5	0	0	0	0	0	0	0	0	0	0	0	0	0	0	0	0	0	1	0	7	0	0	0	0	0	0	0	1	0	0	3	0	1	1	0	0	3	0	0	0	0	0	1	0	5	0	1	0
denovo30207	0	0	0	0	0	0	0	0	1	0	0	0	0	0	0	0	0	0	0	0	0	0	0	0	0	0	0	0	0	0	1	0	0	0	0	0	0	0	0	0	0	0	0	0	0	0	0	0	0
denovo32927	0	1	0	0	0	7	0	0	11	0	0	0	0	0	0	0	0	0	1	0	3	1	0	0	0	0	0	0	0	0	0	0	0	0	0	0	0	0	0	0	1	0	0	0	0	9	1	1	0
denovo33028	1	0	0	0	0	1	0	0	0	0	1	0	0	2	0	0	0	0	0	0	1	0	17	0	0	15	0	0	0	0	0	1	0	7	0	0	0	0	0	0	0	9	0	0	0	0	0	0	0
denovo33237	0	0	0	0	0	0	0	0	11	0	0	0	0	0	0	0	0	0	7	0	0	0	0	0	0	1	0	0	0	0	0	0	0	0	1	0	0	1	0	0	0	0	0	0	0	0	0	0	0
denovo42394	0	0	1	0	2	0	0	0	0	0	2	0	0	0	0	1	1	0	6	0	0	1	0	0	0	61	0	0	0	0	0	6	1	5	0	0	0	0	0	1	0	0	2	0	0	0	0	0	0
denovo42554	0	0	5	0	0	0	0	6	0	0	0	0	0	0	5	2	0	0	1	0	0	0	0	2	0	0	0	1	2	0	0	0	0	0	0	0	0	0	1	5	0	0	0	2	0	0	0	0	1
denovo49871	0	0	0	0	0	0	0	0	0	0	0	0	0	0	0	0	0	0	0	0	0	0	2	0	0	0	0	0	0	0	0	0	0	0	0	0	0	0	0	0	0	0	0	0	0	87	0	0	0
denovo53111	0	0	0	0	0	0	0	0	0	0	3	8	3	0	1	0	2	0	0	0	0	0	0	0	0	0	0	0	0	0	0	8	0	0	0	0	0	0	2	0	0	0	0	0	0	0	0	1	0
denovo58100	0	1	0	0	0	2	0	0	0	0	0	0	0	0	0	0	0	0	0	0	0	0	0	17	0	0	0	0	0	0	0	0	0	0	1	0	0	0	0	0	0	0	0	0	0	0	0	0	0
denovo4756	0	0	0	0	0	0	0	0	0	0	0	0	3	2	0	11	0	0	0	0	0	0	0	0	0	0	0	0	0	0	0	0	0	0	0	0	0	0	0	0	0	0	2	0	0	0	0	0	0
denovo11384	0	0	0	0	0	0	1	0	0	4	0	0	0	0	0	0	0	0	0	3	0	0	0	0	0	13	0	0	0	0	0	0	0	1	0	0	0	0	0	0	0	8	0	0	0	0	0	0	0
denovo18591	0	0	0	0	0	3	3	0	0	0	0	0	0	1	0	0	0	1	0	0	0	0	3	3	0	1	0	0	0	0	0	0	0	0	0	4	0	1	2	0	0	0	0	0	0	1	0	0	1
denovo25392	1	4	2	2	0	1	0	0	0	0	0	0	33	0	0	0	0	0	0	0	0	0	0	0	0	0	0	0	0	0	0	0	0	0	0	0	0	0	3	1	0	6	0	0	0	0	0	0	0
denovo27805	10	0	0	0	0	0	0	0	1	0	0	0	0	4	0	0	6	0	9	0	0	2	0	0	0	0	0	0	0	0	1	0	0	0	0	10	0	0	0	0	0	0	0	0	1	0	0	0	0
denovo35038	0	1	0	0	0	0	0	0	0	0	2	1	0	2	0	0	0	1	3	3	0	0	0	1	0	1	0	0	0	0	0	4	0	5	0	2	1	0	0	0	0	2	0	0	1	0	0	0	0
denovo36446	0	0	47	3	0	0	0	0	0	0	0	0	21	0	0	2	0	0	0	0	0	0	0	0	0	0	0	0	0	0	0	0	0	0	0	0	0	0	0	0	0	2	0	0	0	0	0	0	0
denovo48129	1	0	0	0	0	0	0	0	0	1	2	0	4	0	0	0	0	0	0	0	1	0	0	0	1	0	0	0	0	0	8	8	0	0	0	0	0	0	1	0	0	0	0	0	0	0	0	0	0
denovo52772	0	0	0	0	0	0	0	0	0	0	0	0	0	1	0	0	4	0	1	0	0	0	0	0	0	51	0	0	0	0	10	0	0	0	0	0	0	0	0	0	0	0	0	0	0	0	0	0	0
denovo53103	1	2	0	0	0	0	0	0	0	1	0	0	1	0	3	0	1	0	1	0	3	0	0	1	1	1	0	1	0	2	0	0	0	0	0	0	1	0	2	0	0	0	5	2	0	0	2	0	0
denovo56755	0	0	0	1	1	0	0	0	0	0	8	0	1	0	0	2	0	0	0	0	0	0	0	0	0	0	0	0	0	0	0	0	0	0	0	0	2	0	0	0	0	0	0	0	0	0	0	0	0
denovo7762	1	0	0	0	0	0	0	0	0	0	0	0	0	0	0	0	0	0	0	0	1	0	0	0	0	0	0	0	0	0	0	0	0	0	0	3	0	1	1	0	0	0	0	3	0	0	0	2	2
denovo15172	0	0	7	3	7	0	0	0	0	1	0	0	7	0	0	4	0	0	1	0	0	0	0	0	0	9	0	0	0	0	0	2	0	0	0	0	0	0	0	5	0	4	0	0	0	0	0	0	0
denovo16593	0	0	0	0	0	0	0	0	2	0	0	0	0	0	2	0	4	0	0	0	0	0	0	0	5	0	0	0	0	0	0	11	0	0	0	0	0	0	0	0	0	0	0	0	0	0	0	17	0
denovo34053	0	0	0	0	0	0	0	0	0	0	3	0	1	0	2	0	1	0	0	0	4	0	0	1	0	7	0	4	0	0	0	0	0	0	0	0	0	0	0	8	0	0	0	0	0	0	0	0	0
denovo52630	0	0	0	0	1	0	0	2	0	5	5	0	1	0	1	3	1	0	1	0	0	0	1	1	0	0	0	0	0	0	0	0	1	1	0	0	0	0	1	1	0	0	0	0	0	0	0	0	0
denovo58765	1	0	0	0	0	0	0	0	0	0	5	0	2	1	0	0	1	0	0	4	0	0	0	1	1	0	0	0	0	0	1	1	0	0	0	0	0	0	0	0	0	0	1	0	0	0	0	0	0
denovo5478	0	0	0	0	0	0	0	0	0	0	0	0	0	0	0	0	0	0	0	0	0	0	0	0	0	0	0	0	0	0	11	0	0	0	2	0	0	0	0	0	0	0	0	1	0	1	0	0	0
denovo16040	0	0	0	0	0	1	7	0	0	0	0	0	0	1	0	0	0	0	0	0	0	0	4	6	2	0	0	0	0	0	0	0	0	0	45	0	0	0	0	0	0	0	0	1	0	0	2	0	0
denovo22484	0	4	0	0	0	4	0	0	0	0	0	0	0	0	0	0	0	0	0	0	8	0	0	1	0	0	0	0	0	0	0	0	0	0	1	0	0	0	0	0	0	0	0	0	0	0	0	0	0
denovo27474	0	0	0	0	0	7	0	0	0	0	0	1	0	0	0	0	0	0	0	0	0	0	0	20	0	0	0	0	0	0	0	0	0	0	0	0	0	0	0	0	0	0	0	0	0	0	0	0	0
denovo34364	2	0	0	0	0	0	0	0	0	0	0	0	0	0	9	0	1	0	0	0	0	21	0	2	0	0	0	0	0	0	4	0	0	3	1	0	0	1	0	0	0	0	1	0	0	0	0	0	0
denovo36548	1	0	1	0	1	0	0	1	0	3	0	0	0	1	0	0	0	0	11	0	0	0	0	0	0	2	0	0	0	1	1	0	0	26	0	0	0	0	0	0	0	8	1	0	1	0	0	0	0
denovo43846	0	0	0	0	0	0	0	0	1	0	0	0	0	0	7	0	4	0	0	0	0	0	4	0	0	0	0	0	0	0	0	0	0	0	0	0	0	0	0	0	0	2	0	0	0	0	0	0	0
denovo48531	0	0	0	0	0	0	0	0	0	1	1	0	0	0	0	0	0	0	0	0	0	1	0	0	0	5	0	0	0	0	0	0	0	1	0	0	0	0	0	1	0	0	1	0	0	0	0	0	0
denovo27582	2	0	0	0	0	0	0	0	2	0	0	0	0	0	0	0	0	0	0	0	0	0	0	0	6	0	2	1	0	0	0	0	0	3	0	6	0	0	0	3	2	0	0	0	7	1	0	2	0
denovo34810	10	1	0	0	0	0	1	0	0	0	0	0	1	0	0	0	1	0	0	0	2	0	0	1	0	1	0	6	0	0	1	0	0	0	1	0	0	0	0	0	0	0	3	0	0	1	0	0	0
denovo41617	0	0	0	0	0	0	0	0	0	1	0	0	0	19	0	0	0	0	1	0	0	0	0	0	0	0	0	0	0	0	0	0	0	0	4	2	0	0	3	0	0	0	0	2	0	0	0	0	1
denovo45436	0	0	0	1	0	0	0	0	0	2	4	0	5	0	0	0	0	0	2	0	0	0	0	0	0	0	1	1	0	3	1	0	2	0	0	0	0	1	1	0	0	0	1	0	0	1	0	0	0
denovo46549	2	0	0	0	0	0	0	0	0	0	0	0	0	1	0	0	0	0	0	0	1	0	0	0	6	0	0	0	0	0	0	1	0	0	0	0	0	0	0	0	0	0	5	0	0	0	0	0	0
denovo49930	1	1	0	0	0	0	0	1	0	0	0	0	0	0	0	0	0	0	0	0	0	0	0	0	0	0	0	14	0	0	0	0	0	0	0	0	2	0	2	0	0	0	3	0	0	6	0	8	0
denovo53299	0	1	0	0	0	3	2	0	0	0	3	0	0	0	0	0	0	0	0	0	5	0	1	8	0	0	0	0	0	0	0	0	1	4	0	0	0	0	1	2	0	0	0	1	0	0	0	0	0
denovo57621	0	0	0	0	0	0	3	0	0	0	0	0	0	0	0	0	0	0	0	0	0	0	0	1	0	6	0	1	0	0	0	0	0	0	0	0	0	0	0	0	0	3	0	0	0	0	0	0	0
denovo43879	0	0	0	0	0	1	0	0	0	0	0	1	1	0	1	0	1	0	3	0	3	2	0	0	3	0	0	1	0	0	0	0	0	0	0	0	0	0	0	0	0	0	3	0	0	1	1	1	0
denovo45020	0	1	0	0	8	0	0	1	0	0	0	1	3	0	0	0	2	0	0	0	0	0	0	0	0	0	1	0	0	0	0	12	8	0	0	4	0	0	0	0	0	0	0	0	0	0	0	0	0
denovo46782	1	1	0	0	0	0	0	0	0	0	0	0	1	2	0	0	0	0	4	0	1	5	0	0	2	0	0	5	0	0	0	0	0	3	6	0	0	1	0	2	0	0	0	0	0	0	1	0	0
denovo47565	1	0	0	0	0	4	0	0	1	0	0	0	0	0	0	0	0	0	1	0	0	0	0	0	1	0	0	0	0	0	0	0	0	0	0	0	0	32	0	1	0	0	0	0	0	0	0	0	0
denovo52593	0	0	0	0	0	0	0	0	0	0	0	16	0	0	0	0	0	0	0	0	0	0	0	0	0	0	1	0	0	0	5	0	0	0	0	0	0	0	0	0	4	0	0	0	0	4	7	0	0
denovo53148	0	0	0	0	0	0	0	0	0	0	0	0	0	1	0	0	0	0	0	0	0	0	1	0	0	0	0	0	0	0	0	2	0	0	0	32	0	0	0	0	0	0	0	1	0	1	0	0	0
denovo53911	0	0	0	0	0	0	0	0	0	0	0	0	0	0	0	0	0	0	3	0	0	0	0	14	0	2	3	0	0	0	0	0	1	0	2	0	0	42	0	0	1	0	0	0	0	1	2	1	0
denovo54468	1	0	0	0	0	1	0	0	1	0	0	0	0	0	0	0	0	0	6	0	2	10	0	0	1	0	0	1	1	0	0	0	0	0	1	0	0	0	0	3	0	0	0	0	0	0	1	0	0
denovo1238	2	0	0	0	0	3	0	0	0	0	0	2	0	0	2	0	0	0	0	0	6	0	0	2	1	0	1	0	0	0	0	1	0	0	3	3	0	0	0	0	0	0	0	0	0	0	3	2	0
denovo20571	0	0	0	0	0	0	0	0	0	0	0	0	2	0	1	0	0	0	0	0	0	5	0	0	0	0	0	0	0	0	0	0	0	0	0	0	0	0	0	0	0	0	0	0	0	0	0	0	0
denovo22743	0	0	0	0	0	0	0	1	0	0	0	0	0	0	0	2	7	0	0	0	0	0	0	0	0	0	0	0	0	0	0	0	0	0	0	0	0	0	1	0	0	0	0	0	0	0	0	0	0
denovo28015	5	0	3	0	0	0	0	0	0	0	0	0	0	0	0	0	0	0	0	0	1	0	0	2	1	0	0	0	0	0	0	0	0	0	0	0	0	0	0	1	0	0	0	0	0	0	0	0	0
denovo28054	0	0	0	0	0	0	1	0	0	0	0	0	1	0	0	0	0	0	0	0	0	0	0	1	0	0	0	0	0	0	0	0	0	0	0	0	0	0	0	0	0	0	4	0	0	0	0	0	0
denovo32618	1	0	0	0	0	0	0	0	2	3	0	0	0	0	0	1	0	0	0	0	0	3	0	0	7	1	0	2	0	0	8	0	0	0	0	0	0	0	0	1	0	0	5	0	0	0	0	1	0
denovo33185	0	0	0	0	0	0	0	0	0	0	0	0	0	0	0	75	0	0	0	0	0	0	0	0	0	0	0	0	0	0	0	0	0	0	0	0	0	0	0	0	0	0	0	0	0	1	0	0	0
denovo39843	0	0	0	0	0	0	0	0	0	1	0	0	0	0	0	0	0	0	0	0	0	0	0	0	0	0	0	0	0	0	0	7	0	0	25	0	19	0	2	0	0	0	0	0	0	4	0	0	1
denovo58379	1	0	0	0	0	0	0	0	0	0	0	3	0	0	0	0	2	0	6	0	6	0	0	0	2	0	0	0	2	0	0	4	0	0	1	3	0	0	0	0	0	0	0	0	0	0	0	2	0
denovo866	0	0	0	0	0	0	0	0	0	0	0	0	0	0	0	0	0	0	0	0	0	0	0	0	0	0	0	0	0	0	1	0	0	0	0	0	0	0	2	0	0	0	0	6	0	0	0	0	0
denovo4427	0	0	0	0	0	1	0	0	0	0	0	0	0	0	0	0	0	0	0	0	0	0	0	0	0	0	0	84	0	0	0	2	0	0	0	0	0	0	0	0	0	0	1	0	0	0	0	0	0
denovo9164	0	0	0	0	0	0	0	16	0	0	0	0	4	0	1	8	4	0	0	0	1	1	0	1	0	0	0	0	0	0	0	1	0	0	0	0	0	0	0	0	0	0	0	0	0	0	0	0	0
denovo27924	0	0	0	0	0	2	4	10	0	0	7	0	0	0	0	0	0	0	1	0	1	0	0	10	0	0	0	0	0	0	0	0	0	0	0	1	0	0	2	0	0	4	3	1	0	0	0	0	1
denovo32390	3	0	0	0	0	2	0	0	0	1	1	0	0	1	0	0	4	0	0	0	0	3	0	0	0	1	1	5	0	0	2	6	0	0	0	0	0	0	1	1	0	4	5	0	0	0	0	0	0
denovo37779	0	0	0	0	0	1	0	0	0	0	0	0	0	0	0	0	0	0	0	0	0	0	0	0	0	0	0	0	8	0	0	0	1	0	0	0	0	0	0	0	0	0	0	1	0	0	0	0	0
denovo44016	0	0	0	0	0	6	0	0	0	0	0	0	0	0	0	0	0	0	0	0	3	0	0	1	0	0	0	0	0	0	0	0	0	0	2	0	0	0	0	0	1	0	0	0	0	1	1	0	0
denovo48493	0	0	0	0	0	0	0	0	0	0	0	0	0	5	0	0	2	0	0	0	0	1	0	0	0	3	0	1	0	0	0	1	0	0	0	0	0	0	0	0	0	0	0	0	0	0	0	0	0
denovo58664	0	0	0	0	0	0	1	0	0	3	0	0	0	0	0	0	0	0	0	1	0	0	0	0	0	7	0	0	0	0	0	0	0	0	0	0	0	0	0	0	0	3	0	0	0	0	0	0	0
denovo15848	0	0	1	0	0	0	0	2	0	1	2	0	0	0	0	0	0	1	0	0	0	0	0	1	0	0	0	0	0	1	0	0	7	1	0	0	2	0	0	3	0	0	0	0	4	0	0	0	0
denovo16166	0	0	0	0	0	0	0	0	35	0	0	0	0	0	0	0	0	0	0	0	0	0	0	1	0	0	0	0	0	0	0	0	0	0	1	0	0	0	0	0	0	0	0	0	0	0	0	0	0
denovo17404	1	0	0	0	0	1	1	0	0	0	0	0	0	0	0	0	0	0	0	0	2	0	0	1	0	7	0	4	0	0	0	0	0	0	0	0	0	0	2	1	0	4	0	1	0	0	0	0	0
denovo17411	1	0	0	0	0	0	0	0	0	0	0	0	4	0	0	0	0	0	5	0	0	0	0	0	2	0	0	2	0	0	0	0	0	0	0	1	0	5	1	0	0	0	2	0	0	0	0	2	0
denovo23976	1	0	0	0	0	0	0	0	0	0	0	0	0	0	0	0	2	0	0	0	0	0	0	0	0	0	0	0	0	0	0	2	0	0	0	6	2	0	1	1	0	0	0	0	0	0	0	0	1
denovo24023	0	0	0	0	0	0	0	0	0	0	0	0	0	0	0	0	0	0	0	0	0	0	0	0	0	0	5	0	0	0	0	0	0	1	0	0	0	0	0	0	0	0	0	0	0	4	0	0	0
denovo26395	0	0	7	0	0	0	2	0	0	1	2	0	0	0	0	8	0	0	0	1	2	0	1	3	0	1	0	2	0	0	0	0	0	2	0	0	1	0	0	1	0	0	0	0	0	0	0	0	0
denovo28182	0	0	0	0	0	0	0	0	0	46	0	0	0	0	0	0	2	0	0	0	0	0	0	0	2	0	0	0	0	0	0	0	0	0	1	0	0	1	4	0	0	0	16	0	0	0	0	4	0
denovo32582	0	0	0	0	0	0	1	0	0	0	0	1	0	0	0	0	0	0	0	0	0	1	0	0	0	0	5	0	1	0	0	1	0	2	0	2	0	2	0	0	0	0	0	0	0	1	7	1	2
denovo34054	0	0	0	2	0	0	0	0	0	0	3	0	0	0	0	1	0	0	0	0	2	0	0	1	0	4	0	0	0	0	1	2	0	58	0	0	0	0	0	2	0	1	2	0	1	0	0	0	0
denovo34583	0	0	0	0	0	0	0	0	0	0	0	0	1	0	0	0	0	0	0	0	0	0	0	0	0	0	0	0	0	1	0	0	0	1	0	1	0	2	0	1	0	0	0	0	8	0	0	0	0
denovo41530	3	0	0	0	0	1	1	0	11	0	0	0	0	0	0	0	0	0	1	0	0	0	0	0	0	0	0	0	0	0	2	0	0	0	10	0	0	0	0	0	0	0	0	0	0	0	0	5	0
denovo44655	0	0	0	0	0	1	0	0	10	0	0	2	0	0	0	0	0	0	0	0	0	11	0	1	0	0	0	0	2	0	1	0	0	1	0	1	1	1	0	0	2	0	0	0	0	0	0	0	2
denovo55263	0	1	0	0	0	0	2	0	0	0	0	0	0	0	0	4	0	0	0	0	0	0	0	0	0	3	0	0	0	0	0	0	0	0	0	0	0	0	0	1	0	2	1	0	0	0	0	0	0
denovo277	0	0	0	0	0	0	0	0	0	0	0	0	3	1	3	0	0	1	0	0	0	5	2	0	0	0	0	0	0	0	0	0	0	0	2	0	0	0	0	0	0	0	2	0	0	0	0	0	0
denovo1546	0	0	0	0	0	0	0	0	0	0	0	0	0	0	0	0	0	0	0	0	0	0	0	0	0	0	3	0	0	0	2	0	0	0	0	0	0	0	0	0	0	0	0	0	0	0	2	0	0
denovo15961	0	0	0	0	0	1	1	0	0	0	0	0	0	0	0	0	0	0	5	0	0	4	0	0	0	0	0	0	11	5	2	0	0	0	0	2	0	0	0	1	4	0	0	0	3	2	0	0	0
denovo19240	1	0	0	0	0	0	0	3	0	0	0	0	0	2	28	0	14	0	1	0	0	1	0	3	1	0	0	0	0	0	0	1	0	0	0	0	0	0	0	1	0	0	0	0	0	0	0	0	0
denovo22121	0	2	0	0	0	2	8	1	0	4	0	0	0	0	0	0	0	0	0	0	1	0	0	0	1	2	0	7	0	0	0	0	0	0	0	0	0	0	0	0	0	0	35	2	0	0	0	0	0
denovo34986	0	0	0	0	0	0	0	0	0	0	0	0	0	0	0	0	0	0	0	0	1	0	0	0	2	0	0	0	0	0	0	2	0	0	4	0	0	0	10	0	0	0	0	0	0	6	0	0	0
denovo41281	8	0	1	0	0	0	0	0	1	0	0	0	0	0	0	0	0	0	0	0	0	0	0	1	0	0	0	4	0	0	0	0	0	0	0	0	0	0	0	2	0	0	0	0	0	0	0	0	0
denovo42239	0	0	0	0	0	0	0	0	1	0	0	1	1	0	1	1	5	0	0	0	0	0	0	0	0	0	2	2	0	0	0	0	0	0	0	2	0	0	0	2	0	0	0	0	0	1	0	3	1
denovo47058	1	0	0	0	0	0	0	0	1	0	0	0	1	2	3	0	7	0	0	0	0	2	0	2	2	0	1	1	0	0	0	0	0	0	0	0	0	0	0	0	0	0	0	0	0	0	0	0	0
denovo50277	0	0	0	0	0	0	0	0	0	0	0	0	0	0	0	0	1	0	0	0	4	1	0	2	4	0	0	0	0	0	0	0	0	0	0	0	0	0	0	0	0	0	0	0	0	1	2	0	3
denovo50618	0	0	0	0	0	0	0	0	0	0	0	0	0	0	0	0	0	0	0	0	0	0	0	0	0	1	0	0	0	0	0	0	0	0	0	0	0	0	0	0	0	0	0	0	0	0	0	0	0
denovo53775	0	0	0	0	0	0	0	0	0	0	1	0	0	0	0	1	0	0	1	4	0	0	5	0	0	0	0	0	0	0	0	0	0	0	0	0	0	0	0	0	0	0	0	0	0	0	1	0	0
denovo56371	0	0	0	0	0	1	0	12	0	0	0	0	0	0	0	1	3	0	0	0	0	0	0	0	0	0	0	0	0	0	0	0	0	0	0	1	0	0	0	0	0	0	1	0	0	1	0	0	0
denovo57934	1	0	0	0	0	0	0	1	0	0	0	3	0	0	0	0	5	0	0	0	0	0	0	0	0	0	0	10	0	0	0	0	0	0	0	0	0	1	0	0	0	0	0	0	0	1	0	10	1
denovo3331	0	1	0	0	0	0	0	2	0	0	0	0	0	1	0	0	0	0	0	0	0	0	0	0	0	0	0	1	0	0	0	0	0	0	0	0	0	0	0	0	0	0	12	0	0	1	0	6	0
denovo8868	0	0	0	0	0	0	0	2	0	0	0	4	9	0	0	0	8	0	0	0	0	0	0	0	0	0	0	0	0	0	4	0	0	0	0	0	0	0	0	0	0	0	0	0	0	0	0	0	0
denovo9228	1	2	0	0	0	0	0	1	0	0	4	0	10	1	1	1	1	0	0	0	0	0	0	0	0	2	0	0	0	0	0	0	0	3	0	0	0	0	0	1	0	0	2	0	0	0	0	0	0
denovo11400	0	0	1	0	0	0	0	7	0	1	1	0	0	0	2	0	1	0	0	0	0	0	0	0	0	0	0	0	0	0	1	9	0	0	0	0	0	0	0	0	0	0	0	0	0	0	0	0	0
denovo11782	1	0	3	5	0	0	1	0	0	0	1	0	0	0	0	0	1	0	0	1	0	0	0	4	0	0	0	0	0	0	0	0	0	8	0	0	0	0	4	0	0	0	0	0	0	0	0	0	0
denovo15897	0	0	0	0	0	1	0	2	0	0	0	0	2	1	0	3	10	0	0	0	0	0	0	0	0	0	0	0	0	0	0	0	0	0	0	0	0	0	0	0	0	0	1	0	0	0	0	0	0
denovo21124	0	0	0	0	0	0	0	0	0	0	0	0	0	0	0	0	0	0	2	0	2	0	0	0	0	0	0	0	0	0	0	0	0	0	0	0	0	0	0	0	0	0	1	1	0	0	0	0	0
denovo21479	1	0	0	0	0	0	0	0	1	0	0	0	0	0	1	0	5	0	3	0	0	0	0	2	7	0	0	0	0	0	1	3	0	0	0	0	0	0	0	0	0	0	0	0	0	1	0	9	0
denovo21985	2	0	0	0	0	1	7	0	1	0	0	0	0	11	0	0	0	0	1	0	0	0	0	1	0	5	0	0	0	0	0	0	0	0	0	0	0	0	0	1	0	0	0	0	0	0	0	0	0
denovo22550	0	0	0	0	0	0	0	0	0	0	0	0	0	0	0	0	0	0	0	0	0	0	0	0	0	0	0	0	0	0	24	0	0	0	0	0	0	0	0	0	0	0	0	9	1	0	0	0	0
denovo25932	0	0	0	0	0	0	0	0	0	0	0	0	0	0	0	0	0	0	1	0	0	0	0	0	0	0	0	0	0	0	0	0	0	0	0	2	0	0	0	0	0	0	0	0	0	0	0	0	0
denovo27786	1	1	0	0	0	0	0	0	0	0	0	0	0	0	0	0	0	0	0	0	0	0	0	0	13	0	0	0	0	0	0	0	0	0	0	0	0	0	0	0	0	0	0	0	0	0	0	0	0
denovo31583	0	0	0	0	0	0	0	0	0	0	0	0	0	0	1	0	0	28	0	0	0	0	2	1	0	0	0	1	2	0	0	0	4	0	0	0	0	0	0	0	0	0	0	14	0	0	0	0	0
denovo35318	1	0	0	0	0	0	0	0	0	0	0	1	0	1	2	1	1	0	0	0	0	0	0	0	1	0	0	3	0	0	3	1	0	0	0	1	0	0	0	0	0	0	0	0	0	0	0	0	0
denovo37335	0	0	0	0	0	0	0	0	0	9	0	0	0	0	0	0	0	5	0	0	0	0	0	0	0	7	0	0	0	0	0	0	3	0	0	1	0	0	0	0	0	0	0	2	0	0	0	7	0
denovo37671	0	0	0	0	0	0	0	0	0	0	1	5	0	0	0	0	0	0	0	0	0	0	0	0	0	2	0	0	0	0	0	0	0	0	0	0	0	0	0	1	0	0	1	0	0	1	0	0	0
denovo46201	1	0	0	0	0	0	0	0	1	0	2	0	2	1	0	0	2	0	2	0	1	1	0	0	0	0	0	5	0	0	0	3	0	0	1	0	0	0	0	0	0	0	0	0	0	0	0	0	0
denovo55098	0	0	0	0	0	1	0	0	0	0	0	0	0	0	0	0	0	0	0	0	0	0	0	0	0	2	0	0	0	0	0	0	0	0	3	0	0	0	0	0	0	0	0	0	0	20	0	0	0
denovo56533	1	0	0	0	0	0	0	0	1	0	0	0	0	0	0	0	0	0	0	0	0	2	0	0	4	1	0	6	0	0	2	0	0	0	0	0	0	0	0	0	0	0	5	0	0	0	0	6	0
denovo12772	0	0	0	0	0	1	2	0	0	0	0	0	0	5	0	2	0	0	0	0	0	4	0	5	0	1	2	2	0	0	1	3	0	0	0	7	0	0	0	0	0	0	0	0	0	0	0	0	0
denovo12986	0	0	0	0	0	0	2	0	1	0	0	14	0	0	0	0	0	0	0	0	0	0	0	0	0	0	6	0	0	0	0	4	0	0	0	0	0	0	1	0	0	0	0	0	0	0	0	2	0
denovo28192	0	0	0	0	0	0	0	0	0	0	0	0	0	4	0	0	0	0	0	0	0	0	0	0	4	0	0	0	0	0	3	0	0	0	2	0	0	0	0	0	0	0	0	0	0	5	0	1	0
denovo29693	0	0	0	0	0	2	1	1	0	0	1	0	0	4	1	0	2	0	0	0	0	1	0	0	0	1	0	2	0	0	0	2	0	1	1	0	0	0	0	1	0	1	3	0	0	0	0	0	0
denovo29884	0	0	0	0	34	0	0	0	0	0	0	0	0	0	0	1	0	0	0	0	0	0	0	0	0	0	0	0	0	0	0	0	0	1	0	0	0	0	0	1	0	0	0	2	0	0	1	0	1
denovo44774	0	0	0	0	0	0	0	0	1	0	0	1	3	2	0	0	2	0	0	0	2	1	0	0	2	0	3	0	0	0	0	1	0	2	2	1	2	1	1	0	0	0	0	0	1	0	1	0	0
denovo52536	0	2	0	0	0	1	0	0	0	0	0	5	0	0	0	0	0	0	0	0	0	0	0	0	9	0	8	0	0	0	5	1	0	0	0	0	0	0	0	0	0	0	0	0	0	2	0	0	0
denovo58643	0	0	0	0	0	0	0	0	2	0	0	0	0	0	0	0	0	0	0	0	0	0	0	0	0	0	0	0	0	0	0	0	0	0	0	0	0	0	0	0	0	0	0	1	0	0	0	0	0
denovo136	0	0	0	0	0	2	10	0	0	0	0	0	0	1	1	0	0	0	0	0	0	0	0	3	0	0	0	0	0	0	1	0	0	0	6	3	0	3	1	0	0	0	0	0	0	0	0	2	0
denovo573	0	1	0	0	0	0	0	0	0	0	0	0	0	1	0	0	0	0	0	0	0	0	0	1	0	0	0	3	0	0	0	0	0	0	0	2	0	0	0	13	0	0	8	0	0	16	0	0	0
denovo1511	2	2	0	0	0	0	0	0	0	0	0	0	0	0	0	0	0	0	0	1	1	0	1	2	0	3	0	0	0	1	2	0	0	0	0	0	0	0	0	1	0	0	0	1	0	0	0	0	1
denovo2366	0	0	0	0	0	0	0	0	0	0	0	17	0	0	0	0	0	0	2	0	0	0	0	0	9	0	4	0	0	0	4	0	0	0	0	0	0	0	0	0	0	0	0	0	0	0	3	0	0
denovo4737	0	0	0	0	0	0	0	0	0	0	0	0	0	0	0	0	0	0	0	0	0	0	0	0	0	0	0	0	0	0	0	0	0	0	0	0	0	0	0	0	0	0	0	0	0	0	0	0	0
denovo9138	2	0	0	0	0	0	0	0	0	0	0	0	0	0	0	0	0	0	3	0	0	3	0	1	0	0	2	1	0	0	0	0	0	0	1	1	0	0	0	0	0	0	1	0	0	0	0	1	0
denovo12565	0	0	0	0	0	0	0	0	0	0	0	2	0	0	0	0	0	0	18	0	0	0	0	3	0	0	1	0	0	0	1	0	0	0	29	0	0	0	0	0	0	0	0	0	0	1	1	6	0
denovo14325	0	0	0	0	0	0	1	0	0	0	0	0	0	0	0	0	0	0	0	0	0	0	0	0	0	1	0	0	0	0	0	0	0	0	0	0	0	0	0	0	0	0	0	0	0	0	0	0	0
denovo16118	0	0	0	0	0	0	0	0	0	0	0	3	0	0	0	0	0	0	0	0	0	0	0	0	3	0	4	0	0	0	4	0	0	0	0	0	0	0	0	0	0	0	0	0	0	0	0	0	0
denovo17250	2	0	0	0	0	0	0	0	0	0	0	0	0	0	0	0	0	0	0	0	0	0	0	0	0	0	0	0	0	0	0	0	0	0	0	0	0	0	0	0	0	0	0	0	0	1	4	0	0
denovo18145	0	0	0	0	0	1	0	0	0	0	0	0	0	0	0	0	0	1	0	0	0	0	0	0	0	0	0	0	0	0	0	0	0	1	0	0	0	0	0	0	0	2	0	0	0	0	0	0	0
denovo25850	0	0	0	0	0	0	0	0	0	0	0	0	0	0	0	0	0	0	0	0	1	0	0	0	0	0	0	0	0	0	0	0	0	0	0	65	0	0	4	0	0	0	0	0	0	0	1	0	0
denovo29891	0	0	0	0	0	0	0	0	0	0	0	0	0	1	2	0	0	0	0	0	0	0	0	1	1	0	0	0	0	0	1	13	0	0	0	0	0	0	0	0	0	0	0	0	0	0	0	0	0
denovo32697	0	2	0	0	0	0	0	0	0	2	0	0	0	0	0	0	0	0	0	0	0	0	0	0	4	0	0	2	0	0	2	0	0	0	2	1	0	0	0	0	0	2	3	0	0	1	0	1	0
denovo34603	1	0	0	0	0	0	1	0	0	0	0	0	0	0	2	0	0	0	0	0	0	1	0	0	8	0	1	0	0	0	0	1	0	0	0	1	0	0	0	0	0	0	1	0	0	0	0	2	0
denovo39133	0	0	0	0	0	0	0	0	0	0	0	0	0	0	82	0	0	1	0	0	0	1	0	0	0	0	0	0	0	0	0	0	0	0	0	0	0	0	0	0	0	0	0	0	0	0	0	0	0
denovo41068	0	0	6	4	0	0	0	0	0	0	0	0	0	0	0	0	0	0	0	0	0	0	0	2	0	0	0	0	0	4	0	0	14	5	0	0	0	1	1	0	0	0	0	0	4	0	0	0	1
denovo50089	0	0	0	0	0	0	0	0	1	0	0	0	0	0	0	0	8	0	0	0	0	0	0	0	0	0	0	0	0	0	2	12	0	0	0	0	0	0	0	0	0	0	0	0	0	0	0	6	0
denovo53116	3	4	0	0	0	0	0	2	0	1	0	0	5	0	0	0	0	0	0	0	0	0	0	0	0	0	0	0	0	0	0	3	0	0	0	0	0	0	0	0	0	0	0	0	0	0	0	0	0
denovo53317	0	0	0	0	0	0	0	0	0	0	0	0	0	0	0	0	0	0	0	0	0	0	33	0	0	0	0	0	0	0	0	0	0	0	0	0	0	0	0	0	0	0	0	28	0	0	1	0	0
denovo56788	0	0	0	0	0	0	1	0	0	0	0	0	0	6	0	0	0	0	0	3	0	1	0	2	0	0	0	0	0	0	0	1	0	5	0	0	0	0	0	0	0	2	3	0	0	0	0	0	0
denovo4148	0	0	0	0	0	0	0	0	0	0	0	64	0	0	0	0	0	0	1	0	0	0	0	0	0	0	3	0	0	0	0	0	0	0	0	0	0	0	0	0	0	0	0	0	0	5	2	0	0
denovo7117	0	0	0	0	0	0	0	0	0	0	0	0	0	0	0	0	0	0	0	0	0	0	0	0	0	0	0	0	0	0	0	0	0	0	0	0	0	0	0	0	0	0	0	0	0	0	0	0	0
denovo16190	0	0	0	0	0	0	0	0	0	1	0	0	0	1	2	0	0	0	0	0	1	0	0	0	0	0	4	0	0	11	2	1	0	1	0	5	0	0	0	0	17	0	0	0	1	0	0	0	0
denovo18399	1	1	0	0	0	0	0	0	0	0	1	0	2	3	0	0	1	0	0	0	0	1	0	0	4	3	0	1	0	0	2	0	0	0	0	0	0	0	0	0	0	0	1	0	0	0	0	9	0
denovo19608	4	2	0	0	0	0	0	0	0	0	0	0	3	0	0	0	0	0	0	0	0	0	0	1	2	1	0	0	0	0	2	1	0	0	1	0	0	0	0	1	0	0	0	0	0	0	0	3	0
denovo25705	0	0	0	0	0	0	0	0	0	0	0	1	1	0	2	0	5	0	0	0	0	0	0	0	1	0	0	0	0	0	1	6	0	0	0	0	0	0	0	0	0	0	0	0	0	0	0	0	0
denovo27816	0	0	0	0	0	1	1	0	0	0	0	0	0	2	0	0	0	1	0	1	0	0	0	0	0	0	0	0	0	0	1	0	0	2	0	0	0	0	0	15	1	2	2	0	0	0	0	0	0
denovo33099	0	0	0	0	0	2	3	0	0	0	0	0	6	0	1	0	0	0	0	0	0	2	1	0	0	0	0	0	0	0	1	2	0	0	0	0	0	0	0	3	0	0	0	0	0	0	0	0	0
denovo35288	0	0	0	2	0	0	0	1	0	0	1	0	0	0	0	0	0	0	0	0	0	0	1	1	0	0	0	0	0	0	0	0	7	2	0	0	0	0	0	0	0	0	0	0	1	0	0	0	0
denovo36601	0	0	0	0	0	0	0	0	0	0	0	0	0	2	6	0	0	0	2	0	4	0	0	0	0	0	0	0	0	0	0	0	0	0	1	1	0	0	0	5	0	0	1	0	0	1	3	2	0
denovo48588	0	2	0	0	0	2	0	0	0	0	1	0	0	0	0	0	1	0	0	0	1	0	3	4	0	4	0	0	0	0	0	2	2	3	0	1	4	2	6	0	0	0	0	1	0	0	0	0	1
denovo1667	1	0	0	0	0	0	0	0	0	0	0	0	0	0	0	0	0	0	0	0	0	0	0	0	0	0	0	0	0	0	0	2	0	0	0	0	2	0	0	1	0	0	0	0	0	0	1	0	0
denovo1782	0	1	0	1	0	1	0	0	0	2	2	0	2	0	0	0	0	0	0	9	0	1	0	0	6	4	0	0	0	0	0	0	1	1	0	0	0	0	0	0	0	0	5	0	0	0	0	2	0
denovo2780	2	2	0	0	0	0	0	0	1	0	0	0	0	0	1	0	1	0	2	0	0	4	0	0	4	0	0	0	0	0	0	0	0	0	0	0	0	9	0	0	0	0	0	0	0	0	0	0	0
denovo4595	1	1	0	1	0	1	0	0	0	0	0	0	0	0	0	0	0	0	0	0	7	0	0	0	1	0	0	0	0	0	0	1	0	0	0	0	0	0	0	0	0	0	1	0	0	3	0	0	0
denovo6510	0	0	0	0	0	0	0	0	0	0	1	2	1	0	0	0	3	0	0	0	0	1	0	0	1	0	0	0	0	0	2	2	0	0	0	0	0	0	0	0	0	0	0	0	0	0	0	0	0
denovo9070	0	1	0	0	0	0	0	0	1	0	0	0	0	0	0	0	3	0	4	0	0	0	0	0	12	0	0	0	0	0	0	0	0	0	0	0	0	0	1	0	0	0	0	0	0	0	0	5	0
denovo13953	4	0	0	0	0	0	0	0	0	0	0	0	5	1	0	0	0	0	0	0	3	0	0	0	0	2	0	0	0	0	0	2	0	0	0	0	0	0	3	2	0	0	0	0	0	0	0	0	0
denovo16003	0	0	0	0	0	0	0	0	0	0	0	1	11	0	0	0	0	0	2	0	3	1	0	0	3	0	1	1	1	0	0	0	0	0	13	0	0	3	0	0	0	0	0	0	0	0	2	1	0
denovo16180	0	0	0	0	0	6	0	0	7	0	0	0	0	0	0	0	0	0	0	0	1	0	0	8	0	0	0	0	0	0	0	0	0	0	1	3	0	0	1	0	0	0	0	0	0	1	0	0	0
denovo17763	1	0	0	0	0	3	0	0	11	1	0	0	0	0	0	0	0	0	2	1	0	0	0	2	0	0	0	1	0	0	0	0	0	0	6	2	0	0	0	0	0	0	4	0	0	0	0	1	0
denovo18846	0	1	0	0	0	0	0	0	0	0	4	0	0	0	1	7	0	0	0	0	0	0	0	1	0	0	0	0	0	0	0	2	0	0	0	0	0	0	1	1	0	0	0	0	0	1	0	0	0
denovo21551	0	2	0	0	0	0	0	0	0	0	0	0	0	0	0	0	0	16	0	0	6	0	0	0	0	0	0	0	1	0	0	0	5	0	0	0	0	0	2	0	0	1	0	2	1	0	0	0	2
denovo22418	0	0	0	0	0	0	0	0	12	0	9	0	0	0	0	0	1	0	43	0	0	0	0	0	0	1	0	0	0	0	0	0	0	0	2	0	0	0	0	0	0	0	0	0	0	0	2	0	0
denovo22524	0	1	0	0	0	0	4	0	0	0	0	0	0	0	0	0	0	0	0	0	16	2	0	3	0	0	0	2	0	0	0	0	0	0	0	0	0	0	0	0	0	1	0	0	0	0	0	0	0
denovo30915	1	1	0	0	0	1	0	1	0	0	0	0	0	0	0	0	1	0	0	0	1	0	0	1	0	2	0	3	0	0	0	0	0	0	0	0	0	0	0	0	0	0	2	2	0	2	1	0	0
denovo34969	5	0	0	0	9	0	1	0	0	0	1	0	0	0	0	0	0	0	0	2	1	1	3	0	0	4	0	1	0	3	0	1	0	1	0	0	0	0	0	0	0	0	0	0	15	0	0	0	0
denovo35344	0	0	0	0	0	0	0	0	1	0	0	0	0	0	0	0	0	0	0	0	0	0	0	1	0	0	0	0	2	0	0	0	0	1	2	3	2	20	1	0	6	0	0	0	0	0	0	1	3
denovo41647	20	0	0	0	0	3	0	1	0	0	0	0	1	0	0	0	0	0	0	0	0	0	0	3	9	0	0	7	0	0	0	0	0	0	0	0	0	0	0	0	0	0	0	0	0	0	0	0	0
denovo56632	1	0	0	0	0	0	0	5	0	0	2	2	5	0	0	0	2	0	0	0	0	0	0	1	0	0	0	0	0	0	1	11	0	0	0	0	0	0	1	1	0	1	0	0	0	0	0	0	0
denovo58590	0	0	0	0	2	0	0	1	0	1	0	0	0	0	0	0	0	0	0	3	0	0	0	0	0	3	0	0	1	0	1	0	0	0	0	0	0	0	0	0	0	3	0	1	0	0	0	0	0
denovo3667	0	1	0	0	5	0	0	0	0	0	0	1	5	0	0	0	5	0	0	0	0	0	0	0	0	0	0	0	0	0	0	3	8	0	0	2	0	0	0	2	0	0	0	0	0	0	0	0	0
denovo7792	0	0	0	0	0	1	0	1	0	0	0	0	0	0	0	0	0	0	0	0	0	4	0	2	0	0	0	0	0	0	0	0	0	0	2	0	0	1	0	0	0	0	0	0	0	1	0	0	0
denovo8267	7	0	3	0	0	0	0	0	0	0	0	1	2	0	0	0	1	0	0	0	0	0	0	0	1	0	0	0	0	0	0	0	0	0	0	0	0	0	0	0	0	0	0	0	0	0	0	0	0
denovo14757	0	0	11	0	12	0	0	1	0	3	0	0	4	0	0	0	0	0	3	3	0	0	0	0	0	6	0	0	0	0	0	0	0	0	0	0	0	0	0	3	0	4	0	0	0	0	0	0	0
denovo16568	0	0	0	0	0	0	0	0	0	0	0	0	0	0	0	4	0	0	0	0	0	0	0	0	1	0	0	0	0	0	0	0	0	0	0	0	0	0	0	0	0	0	0	0	0	0	0	0	0
denovo17712	0	1	1	0	0	0	0	0	0	0	5	0	3	0	0	2	0	0	0	0	1	1	0	0	0	0	0	0	0	0	1	1	1	0	0	0	1	0	2	2	0	0	0	0	1	0	0	0	0
denovo27831	0	1	0	0	2	0	1	0	0	2	1	0	1	1	0	1	1	0	0	0	0	0	1	1	0	0	0	0	0	0	0	0	1	1	0	0	1	0	0	0	0	0	1	0	0	0	0	0	0
denovo34567	1	0	0	0	0	0	0	0	0	0	0	0	0	0	0	6	1	0	0	2	0	0	0	0	0	10	0	0	0	0	0	1	0	1	0	0	0	0	0	0	0	0	1	0	0	0	0	0	0
denovo34848	0	1	0	0	0	2	0	0	1	0	0	0	0	0	0	0	0	0	3	0	0	0	0	3	0	0	0	0	0	0	0	0	0	0	0	0	0	0	0	0	0	0	0	0	0	0	0	2	0
denovo40084	0	0	0	0	0	0	0	0	0	5	0	0	0	0	0	3	0	0	0	0	0	0	0	0	0	0	0	0	0	0	0	0	0	0	0	0	0	0	0	0	0	0	0	0	0	0	0	0	0
denovo40371	1	0	1	0	0	3	0	2	0	0	0	0	0	0	1	0	2	0	0	0	0	0	0	1	0	0	0	1	0	0	0	0	0	4	0	0	0	0	0	1	0	0	0	1	0	0	0	0	0
denovo41850	0	0	0	0	0	0	0	0	0	0	0	0	0	0	0	0	1	0	5	0	0	0	0	0	8	0	0	0	0	0	0	13	0	0	0	0	0	0	1	0	0	0	0	0	0	2	0	0	0
denovo43640	0	0	1	11	0	0	0	2	0	0	0	0	0	0	0	0	0	0	1	1	0	0	0	1	0	0	0	0	0	0	0	0	3	0	0	0	1	0	0	0	0	0	0	0	0	0	0	0	1
denovo46691	1	0	0	0	0	0	0	0	0	0	0	5	4	0	5	0	0	0	0	0	0	1	0	0	3	0	0	0	0	0	1	0	0	0	0	2	0	0	0	0	0	0	0	0	0	0	1	5	0
denovo47144	1	3	0	0	0	0	3	0	0	0	0	0	0	0	0	0	0	0	0	0	0	0	0	0	0	0	1	1	0	0	0	0	0	0	5	0	0	0	0	1	0	0	0	0	0	1	0	5	0
denovo48307	0	0	0	0	0	0	0	0	0	0	0	1	0	0	0	0	0	0	0	0	7	0	0	0	2	0	2	2	0	0	0	0	0	0	1	0	0	3	0	0	0	0	2	0	0	0	1	3	0
denovo55717	0	0	0	0	0	0	0	0	0	0	6	0	1	0	0	0	0	0	0	0	0	1	0	0	0	1	3	0	0	0	0	0	0	1	0	0	0	0	1	0	31	0	0	0	0	0	0	0	0
denovo57382	0	0	0	0	24	1	0	0	0	0	0	0	0	0	0	0	0	0	0	0	0	0	0	0	0	0	0	0	0	0	0	0	0	3	0	1	0	0	0	5	0	0	0	1	0	0	0	0	0
denovo8807	0	0	0	0	0	0	0	0	0	0	0	0	0	0	0	0	0	0	0	0	0	0	0	0	0	0	0	0	0	0	0	0	0	0	1	0	0	0	0	0	0	0	0	0	0	16	0	0	0
denovo10286	0	0	0	0	0	0	0	0	0	0	0	0	1	0	1	0	1	0	0	0	6	3	0	0	12	0	0	2	0	0	2	0	0	0	0	0	0	0	0	0	0	0	0	0	0	0	0	6	0
denovo11488	0	0	0	0	0	1	0	2	0	0	2	0	8	0	0	1	0	0	0	0	0	0	0	2	0	5	0	0	0	0	0	0	0	0	0	0	0	0	0	1	0	0	0	0	0	0	0	0	0
denovo12122	0	0	0	0	0	0	0	0	0	0	0	6	0	0	0	1	8	0	0	0	0	0	0	0	0	0	0	0	0	0	0	0	0	0	0	0	0	0	0	0	0	0	0	0	0	0	0	0	0
denovo13112	0	0	0	0	0	0	0	2	0	0	0	1	0	1	4	0	1	0	0	0	0	0	0	0	2	0	0	0	0	0	0	0	0	0	0	0	0	0	0	0	0	0	0	0	0	0	0	0	0
denovo13342	1	0	0	0	0	0	0	0	4	0	0	0	0	0	1	0	1	0	0	0	0	0	0	0	1	0	0	1	0	0	0	0	0	0	0	4	0	0	0	5	0	0	0	0	0	0	2	0	0
denovo22806	7	0	0	0	0	0	0	0	5	0	0	0	0	0	0	0	0	0	1	0	0	0	0	7	0	0	0	0	0	1	0	2	0	1	0	0	0	0	0	0	0	0	0	0	0	0	0	0	0
denovo26805	0	1	0	0	0	1	0	0	0	0	0	0	0	0	0	0	1	11	0	0	5	0	0	4	0	0	0	0	0	0	0	0	3	1	0	0	0	0	4	1	0	1	1	1	1	0	0	0	0
denovo26861	0	0	0	0	0	0	0	0	0	0	0	0	0	0	0	0	0	0	0	0	3	0	0	0	0	0	0	0	0	0	0	0	0	0	2	18	0	0	8	0	0	0	0	0	0	0	2	0	0
denovo29425	0	3	0	0	0	0	0	0	0	0	0	0	0	0	0	0	0	0	0	0	0	0	0	0	0	0	7	0	0	0	1	0	0	0	0	0	0	0	0	1	0	0	0	0	0	0	0	6	1
denovo33508	0	0	0	0	0	0	3	0	0	0	0	1	3	1	0	0	0	0	0	0	0	0	0	0	0	0	0	0	0	0	0	0	0	0	0	0	0	0	0	0	0	0	0	0	0	0	0	0	0
denovo36812	0	0	0	0	0	1	1	0	0	0	0	0	0	0	0	0	0	0	3	0	0	0	1	0	0	0	0	0	0	1	0	4	0	0	0	0	0	1	0	0	0	0	0	0	0	2	0	2	0
denovo39439	0	1	0	0	0	1	0	0	0	0	0	0	0	0	1	0	0	0	0	0	0	0	0	0	0	0	1	5	0	0	0	0	1	0	2	0	0	0	0	0	0	2	0	0	0	0	0	0	0
denovo48030	0	0	0	0	0	0	0	0	0	0	0	3	0	0	7	0	0	0	12	0	0	1	0	0	0	0	0	0	0	0	4	0	0	0	3	0	0	0	0	0	0	0	4	0	0	0	1	23	0
denovo51301	0	1	0	0	0	1	1	1	0	0	0	0	0	0	1	0	0	0	0	0	1	0	0	2	0	6	0	4	0	0	0	0	1	0	0	1	0	0	0	2	0	0	0	3	0	0	0	0	0
denovo17655	1	0	0	0	0	0	0	0	0	0	0	0	2	0	0	0	0	0	0	0	0	1	0	0	0	0	0	1	0	0	0	0	0	0	0	0	0	0	1	0	0	0	2	0	0	0	0	0	0
denovo22887	2	0	3	0	0	0	1	1	0	0	4	0	0	2	2	2	0	0	0	0	1	0	0	4	0	0	0	2	0	0	0	0	0	0	0	0	0	0	0	4	0	0	0	2	0	0	0	0	0
denovo23247	0	0	0	0	0	4	0	0	22	0	0	0	0	0	0	0	0	0	0	0	0	4	0	2	0	0	0	0	0	0	0	0	0	0	3	1	0	1	4	0	0	0	0	0	0	0	0	5	0
denovo28916	0	1	0	0	0	1	0	0	1	3	0	2	2	0	1	0	5	0	0	0	0	0	0	0	1	1	0	13	0	0	0	0	0	0	0	0	0	0	0	0	0	1	2	0	0	0	0	3	0
denovo35595	1	0	0	0	0	0	0	0	0	0	0	2	0	0	2	0	2	0	2	0	0	0	0	0	0	0	0	0	0	0	0	0	0	0	0	1	2	0	0	6	0	0	1	0	0	0	3	0	1
denovo40502	2	2	0	2	0	0	1	0	0	0	7	0	0	0	0	0	0	0	1	0	0	1	0	2	0	0	0	1	0	0	1	3	0	2	0	0	0	0	1	1	0	1	1	0	0	0	0	0	0
denovo46785	0	0	0	1	2	0	0	1	0	2	0	0	1	0	0	5	0	0	0	1	0	0	0	0	0	23	0	0	0	0	1	1	0	2	0	0	0	0	0	0	0	2	0	0	0	0	0	0	0
denovo47801	1	0	0	0	0	0	0	1	0	1	1	1	0	1	4	0	1	0	7	0	1	1	0	0	0	2	0	6	0	0	3	2	0	1	0	0	0	0	1	0	0	0	0	0	1	0	0	0	0
denovo50326	3	0	2	0	0	0	0	1	0	0	9	0	0	0	2	1	2	0	0	0	0	0	0	0	0	1	0	0	0	0	0	0	0	0	1	0	0	0	0	3	0	0	0	0	0	0	0	0	0
denovo56564	0	0	0	0	0	0	0	0	0	0	0	0	0	0	0	0	0	0	0	0	0	0	0	1	0	0	0	3	1	0	0	0	0	0	0	0	0	0	0	0	0	0	1	6	0	1	0	0	0
denovo10159	0	0	0	0	0	0	0	0	2	1	0	1	0	0	1	0	0	0	7	0	0	0	0	0	0	3	0	1	0	0	0	2	0	0	1	1	0	0	1	1	0	1	0	0	0	0	1	0	0
denovo13873	0	0	0	0	0	0	6	0	0	0	0	0	0	0	0	0	0	0	0	0	0	1	0	0	0	0	1	0	1	0	0	0	0	0	1	1	0	0	0	1	0	0	0	0	0	3	0	0	0
denovo14761	0	1	0	0	0	0	0	2	0	15	0	2	1	0	0	0	0	0	0	0	0	0	4	0	0	0	0	0	0	0	0	0	0	0	0	0	0	0	0	0	0	0	1	0	0	0	0	0	0
denovo14973	0	1	0	0	0	0	0	0	0	0	0	0	0	5	1	0	0	0	0	0	3	1	0	1	0	0	0	0	0	0	0	2	0	0	0	0	0	1	0	1	1	0	0	0	0	1	0	0	1
denovo17739	1	0	0	0	0	0	0	0	0	0	1	0	5	0	0	1	0	0	0	0	1	0	0	0	2	0	0	0	0	0	3	4	0	0	0	0	0	0	0	0	0	0	0	0	0	0	0	0	0
denovo19579	0	0	0	0	0	0	0	0	0	0	0	8	4	0	1	0	6	0	0	0	0	0	0	0	0	0	0	0	0	0	0	12	0	0	0	0	0	0	0	0	0	0	1	0	0	0	0	0	0
denovo33837	0	0	0	0	0	0	0	0	0	0	0	0	1	0	0	0	0	0	3	0	1	0	0	0	0	0	1	0	0	0	0	2	0	0	0	0	0	0	0	0	0	0	0	0	0	19	0	0	0
denovo40530	1	4	0	0	0	0	0	0	0	0	0	0	0	1	0	7	0	0	0	1	0	1	0	0	1	0	0	0	0	0	0	0	0	0	0	0	0	0	1	1	0	0	3	3	0	0	0	0	0
denovo41569	0	0	0	0	0	1	0	1	0	0	0	0	1	0	0	0	0	0	0	0	0	4	0	1	5	0	0	4	0	0	0	0	0	0	0	0	0	0	0	0	0	0	8	0	0	0	0	0	0
denovo44986	1	0	0	0	1	0	3	0	0	0	0	0	0	0	0	0	0	0	0	0	0	0	0	1	0	1	0	2	0	0	1	0	0	0	0	0	0	0	0	1	0	0	0	0	0	0	0	0	0
denovo50152	0	1	0	0	0	0	1	0	1	0	0	0	0	0	0	0	0	0	0	0	0	1	0	1	0	0	0	2	0	0	0	0	0	6	0	0	0	0	0	0	0	1	1	0	0	0	0	0	0
denovo51250	0	0	0	0	0	4	0	0	0	0	0	0	0	0	0	0	0	0	0	0	0	0	0	0	0	0	0	0	0	0	0	0	0	0	0	0	0	0	0	0	0	58	0	0	0	0	0	0	0
denovo58326	1	0	0	0	0	0	0	0	0	0	0	0	0	0	0	0	0	0	0	0	2	0	0	3	0	2	0	0	3	0	0	0	0	0	1	1	0	0	0	0	1	0	0	1	0	0	2	0	0
denovo10533	0	0	0	0	0	1	1	1	0	0	0	0	1	2	0	0	0	1	0	0	0	0	0	1	0	0	0	0	0	0	2	0	0	5	0	0	0	1	0	0	0	0	4	1	0	0	0	0	0
denovo10584	0	0	0	0	0	0	0	0	0	0	0	0	0	0	0	0	0	0	0	0	0	0	0	0	0	0	0	0	0	0	0	0	0	0	6	0	0	1	0	0	1	0	0	9	0	2	1	0	0
denovo11493	0	0	0	0	0	4	2	0	0	0	1	0	3	0	1	0	0	0	0	0	1	3	0	0	0	0	0	2	0	0	1	0	0	0	0	0	1	0	0	0	0	0	3	1	0	1	0	0	0
denovo11868	0	0	0	0	0	0	0	0	1	0	0	0	0	3	0	0	0	0	0	0	0	3	0	0	0	0	0	28	0	0	0	1	0	0	0	0	0	0	1	0	0	0	2	0	0	0	0	19	0
denovo12948	0	0	0	0	0	0	0	1	0	0	0	3	0	0	0	0	10	0	1	0	0	4	0	0	1	0	0	0	0	0	0	2	0	0	0	0	0	0	0	0	0	0	0	0	0	0	0	7	0
denovo22898	0	0	0	0	0	1	0	0	0	0	0	2	0	0	1	0	0	0	3	0	0	0	0	1	0	0	1	0	0	0	0	1	0	0	0	0	0	1	0	0	0	0	2	0	0	2	0	0	2
denovo27591	0	0	0	0	0	0	0	0	0	0	0	9	0	0	0	0	0	0	0	0	0	0	0	0	0	0	2	0	0	0	8	0	0	0	5	0	0	0	0	0	0	0	0	0	0	0	1	0	0
denovo54599	0	0	0	0	0	4	0	0	0	0	0	0	0	0	0	0	0	0	4	0	0	0	0	1	0	0	0	0	0	0	0	0	0	0	4	0	0	0	0	0	0	0	0	0	0	0	1	2	0
denovo57035	5	0	0	0	0	0	0	0	0	2	1	1	2	0	0	0	1	0	2	0	0	3	0	0	2	0	1	7	0	0	1	3	0	0	1	0	0	0	0	0	0	0	1	0	0	0	0	1	0
denovo404	0	0	0	0	0	0	0	1	0	0	0	0	0	1	0	0	1	0	0	0	3	3	1	0	2	0	0	1	0	0	1	0	0	0	2	1	0	2	0	0	0	0	1	0	0	0	0	0	0
denovo15570	0	0	0	0	11	0	0	0	5	0	21	0	0	3	0	0	1	1	0	0	0	0	0	0	0	0	0	0	0	0	0	0	0	1	0	0	0	0	0	0	1	0	0	0	1	0	0	1	0
denovo15601	0	0	0	0	0	0	0	0	0	0	0	0	7	1	1	0	1	0	4	0	0	1	0	0	0	0	0	0	0	0	0	0	0	0	0	2	0	1	3	0	0	0	0	0	0	0	0	0	0
denovo16810	0	0	0	0	0	0	2	0	0	0	0	0	0	1	0	0	0	0	0	0	2	0	0	0	0	0	0	0	0	0	3	0	0	0	1	0	0	0	0	0	0	0	12	0	0	0	0	0	0
denovo21008	0	4	0	0	0	0	0	0	0	0	0	0	0	0	0	0	0	0	0	0	0	0	0	1	0	0	0	0	0	0	0	0	1	0	0	0	0	0	0	1	0	0	0	2	0	0	0	0	0
denovo22586	2	1	0	0	0	0	2	0	0	0	0	0	0	2	1	0	0	0	0	0	1	1	0	0	12	0	0	0	0	0	0	0	0	0	0	2	0	0	0	0	0	0	0	0	0	0	0	0	0
denovo24380	0	0	0	0	2	2	0	1	0	0	0	0	0	0	0	0	0	0	0	1	0	3	0	0	15	0	0	4	0	0	3	0	1	0	0	0	0	0	0	0	0	0	5	0	0	0	0	0	0
denovo29885	2	0	0	0	0	0	0	1	0	0	0	0	0	4	0	0	0	0	0	0	1	2	0	0	1	0	0	0	0	0	0	0	0	0	0	0	0	0	0	0	0	0	0	0	0	0	0	0	0
denovo34975	1	0	0	0	0	0	0	0	0	0	0	0	0	1	0	0	0	4	0	1	0	0	0	0	0	0	0	0	0	0	1	0	2	0	2	0	0	0	0	0	0	21	0	4	0	0	0	0	0
denovo37159	1	0	0	0	0	0	0	0	0	0	0	0	0	0	2	0	0	0	0	0	0	1	0	0	0	0	0	1	0	0	7	4	0	0	0	0	0	0	0	1	0	0	1	0	0	0	0	0	0
denovo38849	0	0	0	0	0	0	0	0	1	0	0	5	0	0	0	0	0	0	0	0	0	0	0	0	0	0	0	0	1	0	0	0	0	2	0	0	0	5	0	0	1	0	0	0	0	0	2	0	1
denovo41029	0	0	0	0	0	0	0	0	0	0	0	0	0	0	0	0	1	0	0	0	0	1	0	0	0	0	0	0	0	0	0	0	0	0	0	0	0	0	0	0	0	0	0	0	0	0	0	0	0
denovo45732	0	0	0	0	0	6	3	0	3	0	0	0	0	0	0	0	0	0	0	0	0	0	0	3	0	1	0	0	0	0	0	0	0	0	4	3	0	2	3	1	0	0	0	0	0	0	0	0	0
denovo47773	0	0	0	0	0	1	5	0	0	0	0	0	0	0	0	0	0	0	1	0	0	0	0	3	5	0	0	0	0	0	2	0	0	0	0	0	0	1	0	0	0	0	0	0	0	0	0	2	0
denovo48160	0	0	0	0	0	0	0	0	0	0	0	0	0	0	0	0	0	0	0	0	0	0	0	0	0	0	0	0	0	0	4	0	0	0	0	0	0	0	0	0	0	0	0	0	0	0	0	0	0
denovo49467	1	0	0	0	2	0	0	0	0	0	1	3	6	0	1	0	3	0	0	0	1	0	1	0	1	0	0	0	0	0	1	4	5	0	0	3	0	0	0	0	0	0	0	0	1	0	0	0	0
denovo51279	1	0	0	0	0	0	0	4	0	0	0	0	2	0	0	1	3	0	0	0	0	0	0	0	0	0	0	0	0	0	4	0	0	0	0	0	0	0	0	0	0	0	0	0	0	0	0	0	0
denovo53034	0	2	0	0	0	0	0	0	0	0	0	0	0	0	0	0	0	0	0	0	3	0	0	0	0	0	0	4	0	0	0	0	0	0	0	0	0	0	0	0	0	1	9	0	0	0	0	0	0
denovo5366	1	0	0	0	1	0	0	0	2	2	0	0	2	0	4	0	0	0	1	0	1	1	0	0	0	0	1	0	0	0	0	0	0	6	2	0	0	3	0	0	0	0	0	0	0	0	0	0	0
denovo7560	0	0	0	0	0	0	1	0	0	0	0	0	0	0	0	0	0	0	0	1	0	0	0	0	1	4	0	14	0	0	0	0	0	1	0	0	0	0	0	0	0	1	1	0	0	0	0	0	0
denovo12192	0	0	0	0	0	0	2	0	0	0	0	0	0	5	20	1	1	0	2	0	1	1	0	3	0	0	1	0	0	0	0	0	0	1	0	0	0	0	0	0	0	0	1	1	0	0	0	0	0
denovo12901	1	0	0	0	0	0	0	0	0	1	0	0	0	1	0	0	0	0	2	0	0	0	0	0	0	0	0	2	0	0	1	3	0	0	0	2	2	0	0	0	0	0	0	0	0	0	0	0	0
denovo12990	1	0	0	0	0	0	0	2	0	4	1	0	0	0	0	0	0	1	0	2	0	2	0	0	3	1	0	0	0	0	1	1	0	0	0	0	0	0	0	2	0	1	4	0	0	0	0	0	0
denovo24021	0	0	0	0	0	0	0	0	0	0	0	0	0	0	0	0	0	1	0	0	0	0	0	0	0	0	0	0	0	0	0	0	0	0	0	0	0	0	0	0	0	0	0	0	0	0	0	0	0
denovo29667	0	0	0	0	0	0	0	3	0	0	0	0	1	1	8	1	4	0	0	0	0	0	0	0	0	1	0	4	0	0	0	2	0	0	0	0	0	0	0	0	0	0	1	0	0	0	0	0	0
denovo32282	3	0	0	0	0	0	0	0	0	0	0	0	0	0	1	0	0	0	0	0	5	1	0	3	0	0	0	4	0	0	0	0	0	0	0	2	0	1	0	0	0	0	0	0	1	0	0	1	0
denovo39301	0	0	0	0	0	0	0	0	0	0	0	1	0	0	1	0	0	0	0	0	0	0	0	0	0	0	0	0	0	0	0	0	0	0	0	0	0	0	0	0	0	0	0	1	0	0	0	0	0
denovo39445	0	0	0	0	0	0	0	0	0	0	0	0	0	0	0	0	0	0	0	0	0	0	0	4	0	12	1	0	6	0	0	0	0	0	3	1	0	0	1	0	0	0	0	0	0	0	0	0	0
denovo47983	0	0	0	7	0	0	0	1	1	0	2	0	0	0	0	0	0	0	0	0	0	0	0	1	0	4	0	0	0	1	0	0	0	19	1	0	0	0	1	0	0	1	1	0	0	0	0	0	0
denovo48887	0	0	0	0	0	0	0	0	0	0	3	0	7	0	0	1	1	0	0	0	2	0	0	0	0	0	0	0	0	0	0	8	0	0	0	0	0	0	0	0	0	0	0	0	0	0	0	0	0
denovo50224	0	0	0	0	0	0	2	0	0	0	0	0	0	0	0	0	0	0	0	2	0	0	0	1	0	2	0	0	0	0	1	2	0	3	0	0	0	0	0	0	0	0	9	0	0	0	0	0	0
denovo50363	1	0	0	0	0	3	0	0	2	0	0	0	0	0	0	0	0	0	0	0	0	0	0	1	0	4	2	0	0	0	0	0	0	0	0	0	0	0	0	0	0	0	0	0	0	0	0	2	0
denovo51126	0	0	4	0	0	0	1	0	0	1	7	0	0	0	0	0	0	0	1	37	0	0	0	1	0	4	0	0	0	1	1	0	0	7	0	0	0	0	0	1	0	0	0	0	2	0	0	0	0
denovo51522	0	0	0	0	0	0	0	1	0	0	0	0	0	0	0	0	3	0	1	0	0	2	0	0	0	0	0	1	2	5	0	0	0	0	0	17	1	0	0	0	0	0	0	0	0	0	0	0	0
denovo52826	0	0	0	0	0	0	0	0	0	0	0	0	0	0	0	0	0	0	0	0	0	0	0	0	0	0	0	0	74	0	0	0	0	0	1	0	0	0	0	0	0	0	0	0	0	0	0	0	0
denovo56005	0	1	1	1	0	0	0	4	0	6	1	0	0	0	0	0	0	2	0	0	0	0	1	2	0	1	0	0	0	0	0	0	3	0	0	0	1	0	0	0	0	0	2	1	3	0	0	0	0
denovo56637	0	0	0	0	0	0	0	2	0	0	1	0	1	1	1	2	0	0	0	2	0	0	0	0	0	1	0	0	0	0	0	0	0	0	0	0	0	0	0	1	0	0	1	0	0	0	0	0	0
denovo6235	0	0	0	0	7	9	1	0	0	0	0	0	0	0	4	0	1	0	0	0	0	0	0	0	0	0	0	0	3	0	2	1	1	0	0	0	0	0	0	0	1	0	3	0	0	0	0	2	0
denovo8132	0	0	2	22	0	0	0	0	0	0	0	0	0	0	0	0	0	0	0	0	1	0	0	1	0	0	0	0	0	0	0	0	0	1	0	0	1	0	1	2	1	0	0	0	1	0	0	0	0
denovo10947	4	2	0	0	0	0	0	0	0	0	0	0	3	0	0	0	0	0	0	0	0	1	0	0	0	0	0	4	0	0	0	1	0	0	0	0	0	0	0	0	0	1	1	0	0	0	0	6	0
denovo15918	2	0	0	0	0	0	4	0	0	0	0	0	0	2	1	0	0	0	1	0	2	1	0	0	1	2	0	2	0	0	1	0	0	0	0	0	0	0	0	0	0	0	2	0	0	0	0	0	0
denovo22342	0	0	0	0	0	0	0	0	2	0	0	0	0	0	0	0	0	0	4	0	0	0	0	0	0	0	1	0	27	0	0	0	0	0	6	0	0	0	0	0	0	0	0	0	0	0	4	0	0
denovo36872	0	0	0	0	0	0	0	17	0	0	3	0	1	1	2	5	1	0	0	0	0	0	0	0	0	0	0	1	0	0	0	1	0	0	0	0	0	0	0	0	0	0	0	1	0	0	0	0	0
denovo41744	0	0	0	0	0	0	0	0	0	0	0	0	0	0	0	0	0	0	0	0	0	3	0	0	0	0	12	0	0	0	0	0	0	0	0	0	0	0	0	0	0	0	0	0	0	0	0	0	0
denovo46598	0	1	0	1	0	0	0	0	1	3	0	1	0	0	0	0	0	0	1	0	0	1	0	0	6	0	0	0	0	1	1	0	2	0	2	0	0	0	0	0	0	0	2	0	0	0	0	1	0
denovo47638	1	0	0	0	0	0	0	0	3	0	0	0	0	2	0	0	5	0	6	0	0	0	0	0	0	0	0	0	0	0	4	6	0	0	0	0	0	0	0	0	0	0	0	0	0	0	0	0	0
denovo2921	1	0	1	2	5	0	0	0	0	2	1	0	0	0	2	0	0	0	0	0	0	0	0	0	0	2	0	0	0	0	0	1	2	1	0	0	0	0	0	3	0	0	0	0	3	0	0	0	0
denovo4892	0	0	0	0	0	0	9	0	0	0	1	0	0	0	0	0	0	0	0	0	0	0	0	2	0	1	0	0	1	0	0	0	0	3	1	10	0	1	0	0	0	0	0	0	0	0	0	0	0
denovo12993	0	0	0	0	0	0	0	0	0	0	0	0	0	0	0	0	1	0	0	0	0	0	0	1	2	0	0	0	0	0	0	6	0	0	0	2	0	0	0	0	0	0	1	0	0	0	1	1	3
denovo19763	0	3	0	2	2	0	0	0	1	5	1	0	0	0	0	0	0	1	0	0	1	1	0	0	4	0	0	0	0	0	2	2	0	0	1	0	0	0	0	0	0	0	3	0	0	0	0	1	0
denovo21357	1	0	0	0	3	0	0	1	0	0	0	0	0	0	0	0	0	0	0	0	0	0	0	0	0	0	0	1	0	0	0	0	0	0	0	3	0	0	0	0	0	0	0	0	0	0	0	0	0
denovo22403	0	0	0	0	0	0	0	0	0	0	0	0	0	0	0	0	0	0	0	0	0	1	0	0	0	0	0	0	0	0	0	0	0	0	0	0	0	0	0	0	0	0	0	0	0	0	0	0	0
denovo24367	2	0	0	0	0	0	0	0	1	0	0	0	0	0	2	0	2	0	0	0	1	3	0	0	2	0	0	4	0	0	1	2	0	0	4	1	0	1	0	0	0	0	0	0	0	0	0	1	0
denovo26921	0	0	1	0	0	0	0	1	0	0	0	0	0	1	0	1	2	0	0	0	0	1	0	0	0	0	0	0	0	0	0	0	0	0	0	0	0	0	0	1	0	0	0	0	0	0	0	0	0
denovo31587	0	5	0	0	0	2	0	0	0	0	0	0	0	1	0	4	0	0	0	0	0	0	0	4	0	0	0	0	0	0	2	0	0	0	2	0	0	0	0	0	0	0	0	0	0	0	0	0	0
denovo31630	2	2	0	0	0	5	0	1	0	1	0	0	3	1	0	0	0	0	0	0	1	0	1	0	0	0	0	0	0	1	2	0	0	5	0	0	1	0	0	0	0	0	1	0	0	0	0	0	0
denovo35098	2	0	0	0	0	0	0	3	1	0	0	0	0	4	0	0	4	0	3	0	0	17	0	0	0	0	0	0	0	0	1	0	0	1	1	0	0	0	2	0	0	0	0	0	2	0	0	4	0
denovo38316	0	4	1	0	0	0	0	4	0	2	0	0	0	0	0	4	0	0	0	1	0	0	0	0	0	2	0	0	0	0	1	1	0	1	0	0	0	0	1	0	0	0	0	1	0	0	0	0	0
denovo44060	0	0	0	0	3	0	2	2	0	0	2	0	0	0	0	0	0	0	0	0	0	0	0	0	0	0	0	0	0	15	0	0	0	0	0	1	1	2	0	0	1	0	1	0	0	0	0	0	0
denovo47630	0	0	0	0	0	1	0	0	0	0	0	0	0	0	0	0	0	0	0	0	0	0	0	0	5	0	6	0	0	0	13	0	0	0	0	0	0	0	0	1	0	0	0	0	0	4	0	0	0
denovo58772	0	0	0	0	0	0	0	0	0	0	0	1	0	2	1	0	1	0	0	0	7	0	0	0	7	0	1	0	0	0	0	0	0	0	1	0	0	0	0	0	0	0	0	0	0	0	0	1	0
denovo3463	1	0	0	0	0	1	5	0	0	0	0	0	0	2	1	0	0	0	0	0	1	0	0	2	0	0	0	0	0	0	4	0	0	0	0	0	0	0	1	0	1	1	0	6	0	1	1	1	0
denovo5277	0	0	0	0	0	0	0	0	0	0	0	0	0	0	0	0	0	0	0	0	0	0	0	0	0	0	0	0	15	0	0	0	3	0	0	0	0	0	0	2	0	0	0	1	0	0	0	0	0
denovo21032	0	0	0	0	0	0	0	0	0	0	0	0	0	0	0	0	1	0	0	0	0	0	0	0	0	0	0	0	0	0	0	2	0	0	0	0	0	0	0	0	0	0	0	0	0	0	0	24	0
denovo21846	0	0	0	0	0	0	0	0	0	0	0	30	0	0	0	0	0	0	0	0	0	0	0	1	0	0	2	0	1	0	2	0	0	0	0	0	0	0	0	0	0	0	0	0	0	2	0	0	3
denovo23628	0	0	2	0	1	0	0	2	0	0	3	0	0	0	5	4	0	0	0	0	0	0	0	1	0	0	0	0	1	0	0	0	0	0	0	0	0	0	0	4	0	0	0	3	0	0	0	0	0
denovo24770	0	0	0	0	0	2	0	0	0	0	0	1	0	0	0	0	0	0	0	1	0	2	0	0	52	0	4	0	0	0	1	0	0	0	0	0	0	0	0	0	0	0	0	0	0	0	0	0	0
denovo28645	0	0	0	0	0	2	3	0	0	0	0	0	0	1	1	0	0	0	0	0	3	1	0	1	0	0	2	0	0	0	1	0	0	0	0	0	0	0	0	0	0	0	0	0	0	0	0	0	0
denovo30715	0	0	0	0	0	0	0	0	1	0	0	31	1	0	0	0	0	0	1	0	0	1	0	0	5	0	4	0	0	0	1	0	0	0	1	3	0	0	0	0	2	0	0	0	0	0	3	2	0
denovo33997	1	5	0	0	0	9	0	0	0	0	0	0	1	1	0	0	0	0	0	0	1	1	0	0	0	0	1	1	0	0	0	0	0	0	0	0	0	0	0	2	0	0	0	0	0	2	1	0	0
denovo39807	0	0	0	0	0	0	0	0	0	0	0	2	0	1	0	2	2	0	0	0	0	0	0	0	0	0	1	0	0	0	0	0	0	0	0	0	0	1	0	0	0	0	0	0	0	2	0	1	0
denovo43421	0	0	0	0	0	0	0	0	0	0	0	22	0	0	0	0	0	0	0	0	0	0	0	0	0	0	8	0	0	0	6	0	0	0	0	0	0	0	0	0	1	0	0	0	0	3	6	0	0
denovo44290	0	0	0	0	6	0	0	0	0	0	5	0	0	0	0	0	0	0	0	0	0	0	0	0	0	0	1	0	1	0	0	0	0	1	0	0	0	2	0	0	3	0	0	0	0	0	3	1	1
denovo47029	0	0	0	0	0	0	10	0	0	0	0	0	0	0	0	0	0	0	0	26	0	0	0	0	0	0	0	0	0	0	0	0	0	1	0	2	0	6	1	0	0	3	1	0	0	0	0	0	0
denovo48792	1	0	0	0	0	0	0	0	0	0	0	0	1	3	1	0	7	0	0	0	0	0	0	0	2	0	0	0	0	0	0	2	0	0	0	1	0	0	0	2	0	0	0	0	0	0	0	4	0
denovo50137	0	1	0	0	0	0	1	0	0	0	1	0	0	2	0	0	0	0	2	0	2	0	0	2	0	2	0	0	0	0	0	0	0	7	0	0	0	0	0	1	0	0	2	0	0	0	0	0	0
denovo52459	0	0	0	0	0	0	0	0	0	0	0	0	0	0	0	0	0	0	0	0	0	0	0	9	0	0	0	0	0	0	0	0	0	0	0	0	0	0	0	0	0	0	0	0	0	0	19	0	0
denovo57933	0	0	0	0	0	0	0	0	3	0	0	0	0	0	0	0	0	0	14	0	0	0	0	0	0	2	3	0	3	0	0	0	0	0	4	1	0	0	0	0	1	0	0	0	0	1	0	0	0
denovo295	0	0	0	0	0	0	0	0	0	0	0	2	0	0	0	0	0	0	1	0	0	0	0	0	0	0	0	0	0	0	0	0	0	0	0	0	0	9	0	1	1	0	5	0	0	1	0	0	12
denovo1570	0	0	0	0	0	0	12	0	0	1	0	0	0	0	0	0	0	0	0	0	0	0	0	0	0	0	0	0	0	0	0	0	0	0	0	2	0	0	0	0	0	0	0	0	0	1	0	0	0
denovo2272	0	0	0	0	0	3	2	0	0	0	0	0	0	0	0	0	0	0	0	0	5	0	0	4	0	0	0	5	0	0	0	0	0	0	1	0	0	1	0	0	0	0	0	0	0	4	0	0	0
denovo2692	1	0	73	0	0	0	0	0	0	0	0	0	0	0	0	1	0	0	0	0	0	0	0	0	0	0	0	0	0	0	0	0	0	0	0	0	0	0	0	3	0	0	0	0	0	0	0	0	0
denovo5287	0	0	0	0	0	0	0	0	0	0	1	0	0	0	1	0	1	1	0	0	0	1	0	0	2	0	2	0	0	0	2	1	0	1	0	0	0	0	0	0	1	0	0	0	0	6	0	0	0
denovo5575	0	0	0	0	0	0	0	0	0	0	0	0	0	1	0	0	4	0	0	0	0	0	0	0	2	0	0	1	0	0	7	1	0	0	0	0	0	0	0	0	0	0	0	0	0	0	0	1	0
denovo13088	0	0	0	0	0	1	4	0	0	0	0	0	0	0	0	0	0	0	0	0	1	1	0	2	1	0	0	0	0	0	1	0	0	0	39	0	0	0	0	0	1	0	0	0	0	0	0	0	0
denovo14754	0	0	0	0	0	0	1	0	6	0	0	0	0	0	0	0	0	0	0	4	0	0	0	0	0	2	0	0	0	0	0	0	0	0	0	0	0	0	0	0	3	0	1	0	0	0	0	0	0
denovo17558	0	1	0	0	0	0	1	0	0	0	0	0	0	1	0	0	0	0	1	0	0	0	0	0	1	0	1	0	0	0	0	0	0	2	0	1	0	0	0	0	5	0	0	1	0	1	0	0	13
denovo28707	0	0	0	0	0	0	0	0	0	0	0	0	6	2	6	0	0	0	1	0	3	4	0	0	1	0	0	7	0	0	3	4	0	2	0	0	0	0	0	0	0	0	1	0	0	0	0	0	0
denovo32186	0	0	0	0	0	0	0	0	0	0	0	2	0	0	5	1	4	0	1	0	0	0	0	0	0	0	0	0	0	0	3	0	0	0	0	0	0	0	0	0	0	0	0	0	0	0	0	0	0
denovo34818	0	0	0	0	0	0	0	0	0	0	0	0	0	2	0	0	0	0	0	0	4	0	0	0	2	0	0	0	0	0	0	0	0	0	0	0	0	0	0	0	0	0	0	0	0	1	0	2	0
denovo40311	0	0	0	0	0	0	0	0	0	0	0	0	0	3	0	0	0	0	2	0	0	0	0	0	4	0	0	0	0	0	0	0	0	0	0	1	0	0	0	0	0	0	0	0	0	0	0	16	0
denovo41503	0	0	0	0	0	1	0	0	0	0	0	1	0	0	1	0	0	0	1	0	0	0	0	0	0	0	0	0	0	0	0	6	0	0	0	0	0	0	0	1	0	0	0	0	0	0	0	0	0
denovo45174	0	0	0	0	0	0	0	0	0	9	0	0	0	0	0	0	0	0	0	0	1	0	0	0	0	0	0	0	0	16	0	0	0	0	0	0	0	0	0	0	0	0	0	0	0	0	0	0	0
denovo55513	0	0	0	0	0	0	0	0	2	0	0	0	1	2	3	0	0	0	1	0	0	1	0	0	1	0	1	0	0	0	0	1	0	0	0	0	0	3	0	0	0	0	0	0	0	0	0	3	1
denovo56187	0	0	0	0	0	0	0	0	3	0	10	0	0	0	0	0	0	0	0	0	0	2	0	0	0	0	0	0	0	0	0	1	0	0	0	0	0	0	0	18	12	1	0	0	0	0	2	0	0
denovo57554	1	0	0	0	0	0	0	0	0	0	0	0	0	2	0	0	0	0	0	0	0	1	0	0	0	0	0	0	0	0	0	0	0	0	0	4	0	0	2	0	0	0	0	0	0	0	0	0	0
denovo47	1	1	0	0	0	0	0	1	0	0	1	0	1	0	0	0	0	0	0	0	0	0	4	1	0	0	0	0	0	0	0	0	0	2	0	0	0	0	0	0	0	0	0	0	0	0	0	0	0
denovo7008	1	0	0	0	1	0	0	22	0	0	0	0	2	1	2	1	9	0	0	0	2	0	0	0	0	0	0	0	0	0	0	0	0	0	0	0	0	0	0	0	0	0	0	0	0	0	0	0	0
denovo8003	0	0	0	0	0	6	0	0	2	0	0	0	0	0	0	0	0	0	0	0	0	0	0	0	0	2	0	0	32	0	0	0	0	0	3	0	0	0	0	0	2	0	0	0	0	0	1	0	0
denovo8520	0	0	0	0	0	1	0	0	2	0	0	0	1	0	0	0	0	0	2	0	0	2	0	0	4	0	2	0	0	0	0	1	0	0	6	0	0	0	0	0	1	0	2	0	0	0	0	2	0
denovo10454	0	0	0	0	0	0	0	0	1	0	0	2	0	2	20	0	1	0	0	0	0	0	0	0	4	0	2	0	0	0	0	3	0	0	0	3	0	1	0	0	0	0	0	0	0	0	1	1	0
denovo15893	0	0	0	0	0	6	1	3	0	0	3	0	0	0	0	0	0	0	0	0	0	0	0	0	0	0	0	0	0	0	0	0	0	1	0	0	0	0	0	0	0	5	4	0	0	0	0	0	0
denovo22449	2	1	0	0	0	0	0	0	0	1	0	0	2	1	0	0	5	0	5	0	0	0	0	0	0	0	0	3	0	1	0	1	0	0	0	0	0	0	0	0	0	0	5	0	0	0	1	0	0
denovo27915	0	0	0	0	0	0	0	0	0	0	0	0	0	0	0	0	0	0	0	0	0	0	0	0	0	0	0	0	0	0	0	0	0	0	0	0	0	0	0	0	0	0	0	0	0	0	0	0	0
denovo29366	0	0	0	0	0	0	0	0	0	0	0	0	0	0	0	0	0	0	0	0	1	0	0	0	0	0	1	0	0	0	0	7	0	0	0	6	0	0	0	0	0	0	0	0	0	0	0	0	0
denovo29591	0	0	1	0	0	0	0	10	0	13	3	0	0	0	0	0	0	0	0	5	0	0	0	4	0	0	0	0	0	0	0	0	0	0	0	1	0	0	0	0	0	0	5	0	0	0	0	0	0
denovo33010	0	1	0	0	0	0	0	6	0	3	1	0	0	0	0	0	0	1	0	0	0	0	0	0	2	0	0	0	0	0	0	0	0	0	0	0	1	0	1	0	0	0	4	0	0	0	0	0	0
denovo34757	0	0	0	0	0	0	0	0	0	0	0	0	0	0	0	12	0	0	0	0	0	0	0	0	0	0	0	2	0	0	0	0	0	0	0	0	0	0	0	0	0	0	0	0	0	0	0	0	0
denovo38288	0	0	0	0	0	0	0	0	0	0	0	0	0	0	1	0	2	0	1	0	1	0	0	0	0	0	0	1	0	0	0	8	0	0	0	5	0	0	0	0	0	0	0	0	0	1	0	0	0
denovo40999	0	0	0	0	0	1	0	0	0	0	0	0	0	0	0	0	0	0	0	0	0	0	0	2	0	2	0	0	0	0	1	0	0	0	2	0	0	0	0	0	0	0	0	0	0	0	0	1	0
denovo41216	0	0	0	0	0	0	0	1	0	0	0	2	0	0	0	0	0	0	0	0	0	0	0	0	0	0	1	0	0	0	0	0	0	0	0	0	0	0	0	0	0	0	0	1	0	0	7	0	0
denovo42832	0	0	0	0	0	0	0	0	2	0	0	0	0	6	1	0	0	0	0	0	0	13	0	0	1	0	0	0	0	0	1	1	0	0	0	4	0	3	0	0	0	0	0	0	0	0	0	0	1
denovo45286	0	1	0	0	0	0	0	0	0	3	0	0	1	0	0	0	1	0	6	0	1	1	0	0	0	0	0	0	0	0	0	1	0	0	0	0	0	0	0	0	0	0	0	0	0	0	0	0	0
denovo52005	2	0	3	0	2	1	2	4	0	0	2	0	0	1	1	0	1	0	0	3	0	0	0	1	0	1	0	0	0	1	0	0	0	2	0	0	0	0	1	3	0	0	0	1	1	0	0	0	0
denovo4073	0	0	0	0	0	0	0	0	0	0	0	0	0	0	0	8	0	0	0	0	0	0	0	0	0	0	0	0	0	0	0	0	0	0	0	0	0	0	0	0	0	0	1	0	0	0	0	0	0
denovo8946	2	0	0	2	4	0	7	0	0	1	0	0	0	0	0	1	0	0	2	14	0	0	0	1	0	6	0	0	0	0	0	0	0	5	0	0	0	0	0	1	0	0	0	0	0	0	0	0	0
denovo16286	1	1	0	0	1	1	0	2	0	0	0	0	2	1	0	0	0	2	1	0	1	0	0	0	0	0	0	0	0	0	2	0	0	4	0	0	1	0	1	0	0	1	4	1	1	0	0	0	0
denovo27171	0	1	0	0	0	0	2	0	0	0	0	0	0	0	0	0	0	1	0	0	0	0	0	0	0	0	0	0	0	0	0	0	0	3	0	0	1	0	0	4	0	0	2	0	0	0	0	0	0
denovo46989	0	0	0	0	0	0	0	0	2	0	0	0	0	0	0	0	0	0	1	0	0	2	0	1	2	0	1	0	0	0	0	0	0	0	0	0	0	0	0	0	0	0	0	0	0	0	0	1	0
denovo50890	0	1	0	0	0	10	0	0	1	0	1	0	1	0	0	0	0	0	0	0	0	1	1	0	0	0	0	1	0	0	1	1	0	0	0	0	0	0	2	0	4	0	0	1	0	0	0	0	0
denovo58221	1	0	0	2	0	0	0	0	0	0	2	0	0	1	1	0	0	0	1	3	1	0	2	0	0	1	0	0	0	1	0	4	0	4	0	0	0	0	0	1	0	0	4	0	0	0	0	0	0
denovo815	0	1	1	0	0	0	0	0	0	0	0	0	0	1	0	1	1	0	0	1	4	0	1	2	0	0	0	1	0	0	0	0	0	0	0	0	0	0	1	2	0	2	2	0	0	0	0	0	0
denovo975	0	0	1	0	0	1	0	1	0	0	0	0	0	0	0	0	0	0	0	0	0	0	0	0	0	0	0	0	0	0	0	0	0	3	0	0	0	0	0	0	0	0	0	1	0	0	0	0	0
denovo7041	1	0	0	0	0	0	0	0	1	0	0	0	1	0	0	1	0	0	0	0	0	0	0	0	9	2	0	2	0	0	5	0	0	0	0	0	0	0	0	0	0	0	7	0	0	0	0	1	0
denovo7414	0	0	0	0	0	0	0	0	0	0	0	0	0	0	0	0	0	0	2	0	0	1	0	0	0	24	0	0	0	0	0	0	0	0	5	1	0	2	0	0	0	0	1	0	0	0	1	0	0
denovo13880	0	0	0	0	0	0	0	0	0	0	0	0	5	0	0	0	0	0	0	0	0	0	0	0	0	0	0	0	0	0	1	6	0	0	0	0	0	0	0	0	0	0	0	0	0	0	0	1	0
denovo14855	0	0	0	0	0	0	0	0	0	0	0	0	0	0	0	0	0	0	0	0	3	0	0	0	0	0	0	0	0	0	0	0	0	0	1	0	0	0	0	1	0	0	0	0	0	0	0	0	0
denovo16599	0	1	0	0	0	0	0	0	1	0	0	1	0	1	3	0	2	0	0	0	0	1	0	0	4	0	0	0	0	0	1	4	0	0	0	0	0	0	0	0	0	0	0	0	0	0	0	4	0
denovo17397	2	0	0	0	0	6	1	0	0	0	1	0	0	3	0	0	0	0	0	0	0	4	0	0	1	0	0	0	0	0	1	1	0	1	0	0	0	0	0	1	0	1	2	0	0	0	0	0	0
denovo25317	1	0	12	1	0	0	0	5	0	0	0	0	0	0	0	0	0	0	0	0	0	0	0	0	0	0	0	0	0	0	1	0	0	0	0	0	0	0	2	0	0	0	0	1	0	0	0	0	0
denovo27144	0	2	0	0	0	1	0	2	0	0	0	0	0	0	4	0	0	0	0	0	1	0	0	0	1	0	0	0	0	0	0	0	0	0	0	0	0	0	1	1	0	0	2	0	0	0	0	0	0
denovo28556	0	0	0	0	0	0	0	0	0	0	0	3	0	0	0	0	0	0	0	0	0	0	0	0	0	0	0	0	0	0	0	6	0	0	0	0	0	0	0	0	0	0	0	0	0	0	0	0	0
denovo29303	0	0	0	0	0	0	0	0	1	0	0	0	0	0	1	0	0	0	0	0	0	0	0	0	0	1	0	0	0	0	2	0	1	0	0	0	0	5	0	0	0	1	0	0	0	0	0	1	0
denovo33695	0	0	0	0	0	2	0	0	0	0	0	0	0	0	0	0	0	0	0	0	0	0	0	0	0	0	33	0	0	0	0	0	0	0	0	0	0	0	0	0	0	0	0	13	0	0	0	0	0
denovo37054	6	0	0	0	0	0	0	0	3	0	0	0	0	0	1	0	0	0	6	0	0	0	1	11	0	0	0	0	0	1	0	0	0	0	0	0	0	2	0	0	0	0	0	0	0	0	0	0	0
denovo37650	0	0	0	0	0	0	0	0	0	0	0	1	3	0	0	2	0	0	0	0	0	0	0	0	0	0	0	0	0	0	0	11	0	0	0	2	0	0	0	0	0	0	0	0	0	0	0	0	0
denovo39567	0	0	0	0	0	0	0	0	0	0	0	0	1	0	2	0	0	0	0	0	0	3	0	0	1	0	0	1	0	0	2	0	0	2	0	0	0	0	0	0	0	0	5	0	0	0	0	0	0
denovo40228	0	0	0	0	0	2	0	0	4	0	1	0	3	1	0	0	0	0	0	0	0	0	0	0	3	0	0	1	0	0	0	0	0	0	0	0	0	0	0	0	0	0	1	0	0	0	0	0	0
denovo49632	0	0	0	0	0	1	0	0	0	0	0	0	0	0	0	0	0	0	0	0	0	0	0	0	1	0	0	0	0	0	2	0	0	0	0	0	0	0	0	0	0	0	4	0	0	0	0	0	0
denovo49874	0	0	1	0	0	0	0	0	0	6	1	0	3	0	0	0	0	0	0	0	0	0	0	2	0	1	0	0	0	0	0	0	0	2	0	0	0	0	0	0	0	1	0	0	0	0	0	0	0
denovo50377	8	0	5	0	0	0	0	0	0	0	1	0	0	0	0	0	0	0	0	0	0	0	0	3	0	0	0	1	0	0	0	0	0	0	0	0	2	0	0	0	0	0	0	0	0	1	0	0	0
denovo57218	0	2	0	0	0	1	1	0	3	7	0	0	0	0	0	1	0	0	0	13	1	1	0	0	2	3	0	0	0	0	0	0	0	0	0	0	0	0	0	0	0	3	0	0	0	0	0	0	0
denovo57376	0	0	0	0	0	0	0	0	0	0	0	0	0	0	0	0	0	0	0	0	0	0	0	0	0	0	1	0	0	0	8	0	0	0	0	0	0	0	0	0	0	0	0	2	0	0	0	0	0
denovo5464	0	0	0	0	0	0	0	0	1	0	0	0	0	0	0	0	0	0	0	0	0	0	0	1	0	0	0	0	0	0	0	1	0	0	0	0	0	0	0	0	0	0	8	0	0	1	0	3	0
denovo7237	0	0	0	0	0	0	0	0	0	0	0	0	0	0	1	0	0	0	0	0	4	2	0	0	20	0	0	0	0	0	0	0	0	0	1	0	0	0	0	0	0	0	0	0	0	0	0	4	0
denovo16982	0	0	0	0	0	0	0	0	0	0	0	14	0	0	0	0	0	0	3	0	0	0	0	0	0	0	4	0	0	0	0	0	0	0	2	0	0	0	0	0	0	0	0	0	0	1	3	22	0
denovo17814	0	0	0	0	0	0	0	0	0	0	0	0	0	0	0	0	0	0	0	0	0	0	0	0	0	0	0	0	0	0	0	1	0	0	0	0	0	0	0	3	0	0	0	0	0	0	0	0	0
denovo24446	0	0	0	0	0	1	0	0	0	0	0	0	0	0	0	0	0	0	0	0	0	1	0	0	0	0	0	0	0	0	7	0	0	0	0	0	0	0	0	0	0	0	0	6	0	1	0	0	0
denovo24790	0	0	0	0	0	0	11	0	0	3	0	0	0	0	0	0	0	0	0	0	0	0	0	0	0	0	0	0	29	0	0	0	0	0	0	0	0	1	0	0	1	0	0	0	0	25	0	0	0
denovo24979	0	1	0	0	0	0	0	0	0	0	0	0	0	0	0	0	0	0	0	0	0	2	0	1	0	0	0	0	0	0	0	0	0	0	0	1	0	53	0	0	0	2	0	0	0	0	0	0	0
denovo28511	2	0	0	0	5	0	0	3	0	0	3	0	1	0	0	0	2	0	0	0	7	0	0	2	0	1	0	0	0	0	0	0	0	2	0	0	0	1	0	1	0	0	0	0	0	0	0	0	0
denovo32127	0	2	0	0	0	0	0	0	0	2	0	0	0	0	0	0	0	0	0	0	1	1	0	0	0	4	0	6	0	0	0	0	0	0	0	0	0	0	0	0	0	0	6	0	0	0	0	0	1
denovo35979	0	2	2	0	0	0	0	0	0	0	0	1	0	0	0	0	0	0	0	0	0	0	1	0	0	0	4	0	0	0	0	0	0	0	5	0	0	0	0	0	1	0	0	0	0	0	0	0	0
denovo45183	0	0	0	0	0	0	0	0	0	0	0	0	0	0	0	1	0	0	4	0	2	0	0	0	0	0	3	0	0	0	1	0	1	0	1	0	0	0	0	0	1	0	0	0	0	1	1	0	0
denovo51804	0	0	0	0	0	0	0	17	0	0	0	0	3	0	0	0	8	0	0	0	0	0	0	2	0	0	0	0	0	0	0	0	0	0	0	0	0	0	1	0	0	0	0	0	0	1	0	0	0
denovo51907	2	1	4	0	0	0	0	3	0	0	2	0	1	0	7	2	2	0	0	0	1	0	0	0	0	0	0	2	0	0	0	0	0	0	0	0	0	0	0	1	0	0	0	0	0	0	0	0	0
denovo52831	0	0	0	0	0	0	0	0	0	0	0	0	0	0	3	0	14	0	0	0	0	0	0	1	3	0	0	0	0	0	1	1	0	0	0	0	0	0	0	0	0	0	0	0	0	0	0	7	0
denovo55284	0	0	0	0	0	0	0	0	0	1	0	37	0	0	0	0	0	0	0	0	0	0	1	1	1	0	3	0	0	0	5	0	0	0	0	0	0	0	0	0	1	0	0	0	0	4	3	0	0
denovo3726	0	0	0	0	0	2	0	1	0	0	0	0	3	1	0	0	5	0	0	0	2	0	0	0	2	0	0	1	0	0	0	0	0	0	0	0	0	0	0	0	0	0	0	0	0	0	0	0	0
denovo4257	1	0	0	0	4	3	2	2	0	0	4	2	0	0	0	0	0	0	0	2	0	0	0	0	0	0	0	0	0	0	0	0	0	1	0	0	0	0	0	0	0	0	0	1	0	0	0	0	1
denovo8326	4	0	0	0	0	0	0	1	0	0	0	0	1	0	0	0	1	0	0	0	0	0	0	0	0	0	0	12	0	2	1	2	0	0	0	0	2	0	0	0	0	0	0	0	0	0	0	0	0
denovo9914	0	0	0	0	0	2	0	0	1	0	0	0	0	0	0	0	0	0	0	0	0	0	0	0	0	0	0	0	4	0	0	0	0	0	0	0	0	0	2	0	2	0	0	0	0	1	0	2	0
denovo11574	0	0	0	0	0	0	0	0	0	0	0	0	0	0	0	0	0	0	10	0	0	1	0	1	0	0	2	0	2	0	0	0	0	0	33	0	0	0	0	0	0	0	0	0	0	2	0	0	0
denovo15602	2	0	0	0	0	0	0	0	0	0	0	0	0	2	0	0	0	0	1	0	0	0	0	0	0	0	0	0	0	1	1	0	0	1	0	0	0	0	0	0	0	1	0	0	0	0	1	0	0
denovo19007	1	0	0	0	0	1	0	0	0	0	2	0	0	0	0	0	0	0	0	0	0	2	0	1	1	1	0	0	0	0	0	0	0	0	0	0	0	0	0	0	0	0	0	0	0	0	0	0	0
denovo20636	1	0	0	0	0	0	0	0	0	0	0	0	2	0	0	0	6	0	3	0	0	7	0	0	0	0	0	2	0	4	1	0	0	0	0	2	0	0	0	0	0	0	0	0	0	0	4	0	0
denovo21349	0	0	0	0	0	0	0	2	0	8	1	1	0	0	1	0	2	0	0	0	0	1	8	5	0	0	0	0	0	1	0	0	0	2	0	0	2	0	0	0	0	0	0	0	1	0	0	0	0
denovo36788	0	0	0	0	0	0	0	0	0	0	0	0	0	0	0	0	2	0	0	0	0	0	0	0	1	0	0	0	0	0	0	0	0	0	1	1	0	1	0	2	0	0	0	0	6	1	3	0	0
denovo38478	0	0	0	0	0	3	0	0	0	0	0	0	0	0	0	0	0	0	2	0	0	7	0	0	0	0	0	0	0	0	0	0	0	0	3	0	0	17	0	0	0	0	3	0	1	1	0	0	0
denovo39160	3	0	0	0	3	0	0	2	0	0	0	0	4	0	0	0	0	0	0	1	8	3	0	0	0	0	0	0	0	0	0	0	0	0	0	0	0	0	6	0	0	0	0	0	0	0	0	0	0
denovo44266	0	0	0	0	0	0	0	2	0	0	0	0	12	5	0	0	2	0	0	0	0	0	0	0	1	1	0	2	0	0	0	0	0	0	0	0	0	0	0	0	0	0	0	0	0	0	0	0	0
denovo51956	0	0	0	0	0	0	5	0	0	0	0	0	1	0	0	0	0	0	0	0	0	0	0	0	0	1	0	2	0	0	6	1	0	0	0	0	0	0	0	1	0	0	14	0	0	0	0	0	0
denovo53545	0	0	0	0	0	0	0	0	0	0	0	0	0	1	1	0	0	0	0	0	0	0	0	0	5	0	0	0	0	0	0	0	0	0	0	0	0	0	0	0	0	0	1	0	0	0	0	35	0
denovo54663	0	1	0	0	0	1	0	1	0	0	0	0	0	0	1	0	0	0	0	0	0	0	0	0	0	0	0	0	0	0	0	0	0	0	0	0	0	0	0	0	0	0	0	4	0	1	0	0	0
denovo57673	0	2	0	0	0	0	0	0	0	0	0	1	0	0	0	0	0	0	0	0	0	1	0	0	0	0	0	0	1	0	0	0	0	0	3	0	0	0	0	0	0	0	0	2	0	0	0	0	0
denovo1351	0	0	0	0	0	0	0	0	0	0	0	0	0	0	0	0	0	0	0	0	2	0	0	0	0	0	0	29	0	0	0	0	0	1	0	7	0	0	0	0	0	0	0	0	1	0	0	0	0
denovo2151	0	0	0	0	0	1	0	0	0	0	0	0	0	0	0	0	0	0	0	0	0	0	0	0	0	0	0	0	4	0	0	0	0	0	1	0	0	0	0	0	0	0	0	0	0	6	2	0	0
denovo2654	0	2	0	0	0	0	0	2	0	0	4	0	0	6	0	0	1	0	0	1	2	0	0	4	0	0	0	0	0	0	0	0	0	0	1	0	0	1	0	0	0	0	1	0	0	0	0	0	0
denovo6374	0	0	0	0	0	0	0	2	0	5	0	0	0	0	0	0	0	0	0	0	0	0	1	6	0	0	0	0	0	0	0	0	0	0	0	0	0	0	1	0	0	0	0	3	0	0	0	0	0
denovo21577	0	0	0	0	0	0	0	0	0	0	0	0	2	0	2	0	9	0	0	0	0	0	0	0	0	0	0	0	0	0	0	8	0	0	0	0	0	0	0	0	0	0	0	0	0	0	0	0	0
denovo31673	0	0	0	0	0	0	0	0	0	0	0	0	0	0	0	0	0	0	0	0	0	0	0	0	0	0	0	0	0	0	0	2	0	0	0	0	0	0	0	0	0	0	0	0	0	0	0	0	0
denovo33326	0	0	0	0	0	2	0	0	0	0	0	0	0	0	0	0	0	0	1	0	0	0	0	1	0	0	9	0	0	0	1	0	0	0	0	0	0	0	0	0	0	0	0	0	0	0	15	0	0
denovo41138	0	0	0	0	0	9	0	0	0	1	0	0	0	0	0	0	0	0	0	8	0	0	0	0	0	0	0	0	0	0	0	0	0	0	1	0	0	1	0	0	0	9	0	0	0	0	0	0	0
denovo43247	0	0	0	0	1	0	0	2	0	6	0	0	2	0	1	1	2	0	0	0	0	0	1	1	0	7	0	0	0	0	0	2	0	0	0	0	0	0	0	1	0	0	0	0	0	0	0	0	0
denovo48615	0	0	0	0	0	0	0	0	0	1	0	1	0	1	0	0	0	0	1	0	1	0	0	0	1	0	0	0	0	0	1	2	0	0	0	1	1	0	0	1	0	0	0	0	2	0	0	0	0
denovo52256	0	0	0	0	0	0	0	0	0	0	0	15	0	0	0	0	0	0	0	0	0	0	0	1	0	0	3	0	0	0	3	0	0	0	0	0	0	0	0	0	0	0	0	0	0	12	4	0	0
denovo56516	0	0	0	0	0	0	0	0	0	1	0	0	0	0	0	0	0	0	3	0	0	3	0	0	2	0	1	0	2	3	0	0	0	0	0	6	0	0	0	0	2	0	0	0	0	2	0	0	0
denovo58181	0	0	0	0	0	0	0	0	0	0	0	0	0	0	6	0	0	0	0	0	0	0	0	0	4	0	1	1	0	0	0	0	0	0	0	0	0	0	0	0	0	0	0	0	0	0	0	0	0
denovo1111	0	0	0	0	0	0	0	0	0	0	0	0	0	0	0	0	0	0	4	3	0	1	0	0	0	0	0	0	0	0	1	0	0	0	0	1	0	0	0	0	0	0	0	0	0	0	0	0	0
denovo4555	0	0	0	0	0	1	0	0	0	0	0	2	0	0	0	0	0	0	0	0	0	1	0	0	13	0	0	0	0	0	0	0	0	0	0	0	0	15	0	0	4	0	0	7	0	0	0	0	0
denovo8264	3	0	0	0	0	0	0	0	2	0	0	0	3	1	0	0	1	0	2	0	0	0	0	0	0	0	0	2	0	0	0	1	0	0	0	0	1	4	0	0	0	0	0	0	0	0	0	2	0
denovo9359	0	2	0	0	0	2	5	0	0	0	0	0	0	0	0	0	0	0	0	0	5	0	0	1	0	0	0	2	0	0	0	0	3	0	0	0	0	0	0	0	0	0	0	0	0	0	0	0	0
denovo11284	0	0	0	0	0	2	0	0	1	0	0	0	0	0	0	0	0	0	0	0	2	0	0	0	0	3	2	0	0	0	0	0	0	0	0	1	0	0	0	0	1	0	0	10	0	0	2	0	0
denovo12881	0	0	0	0	0	0	0	7	0	0	0	0	0	0	1	3	3	0	0	0	0	1	0	1	0	0	0	0	0	0	0	0	0	0	0	0	0	0	0	0	0	0	0	0	0	1	0	0	0
denovo16627	3	0	0	0	0	2	0	3	0	2	5	0	5	1	0	0	2	0	3	0	0	0	0	1	0	0	0	1	0	0	0	0	0	0	0	0	0	0	0	0	0	0	0	0	0	0	0	0	0
denovo17750	2	0	0	0	0	0	0	4	0	0	0	0	0	1	0	1	0	0	0	0	0	1	0	0	0	0	0	4	0	0	0	0	0	0	0	0	0	0	0	0	0	0	3	0	0	0	0	0	0
denovo18372	0	1	0	0	0	1	1	0	1	0	0	0	0	0	0	0	0	0	0	0	1	0	0	3	2	0	1	0	0	0	0	0	0	1	4	4	0	2	0	0	0	0	0	0	0	0	0	2	1
denovo21183	1	1	0	0	0	1	3	1	0	0	0	0	0	0	0	0	0	0	0	0	1	1	0	4	0	0	0	0	0	0	0	1	0	0	13	0	0	2	0	2	0	0	1	0	0	1	0	3	0
denovo30166	0	0	0	0	0	0	0	0	0	0	0	0	0	1	1	0	1	0	1	0	2	0	0	0	2	0	0	1	0	0	1	6	0	0	0	3	1	0	0	2	1	0	1	0	0	7	1	0	2
denovo30702	0	0	0	0	0	0	0	0	0	0	0	2	0	0	6	0	1	0	0	0	0	0	0	0	0	0	0	0	0	0	0	0	0	0	0	0	0	0	0	0	0	0	0	0	0	0	0	43	0
denovo32058	0	0	0	0	1	0	1	1	0	0	6	0	0	0	0	2	0	0	0	2	2	0	0	2	0	1	0	3	0	1	0	0	0	7	0	0	0	0	0	4	0	0	0	2	0	0	0	0	0
denovo32734	4	0	0	0	0	0	0	0	0	0	0	10	5	0	0	0	7	0	0	0	0	0	0	1	0	0	0	0	0	0	2	4	0	0	0	0	0	0	0	1	0	0	0	0	1	0	0	0	0
denovo35144	0	0	0	0	0	0	12	0	0	0	0	1	0	0	0	1	0	0	0	0	0	0	0	2	0	1	0	0	1	0	0	0	0	0	0	0	0	0	0	0	6	0	0	0	0	0	0	0	0
denovo37927	5	0	0	0	0	0	0	0	0	0	0	0	0	0	0	0	1	0	0	0	0	3	0	0	0	0	0	0	0	0	0	0	0	0	0	0	0	0	0	0	0	0	0	0	0	0	0	0	0
denovo39944	0	0	1	0	0	0	0	0	0	0	1	0	0	1	0	0	0	0	1	0	0	0	0	0	0	0	0	1	0	48	0	0	0	0	0	0	0	0	0	0	0	0	0	0	0	1	0	0	0
denovo54178	0	0	0	1	0	0	0	0	0	0	1	0	2	1	0	0	1	0	1	0	0	0	0	0	0	0	0	3	0	2	0	3	0	0	0	3	0	0	1	0	0	0	1	0	0	0	0	1	0
denovo57143	0	0	6	0	0	0	0	2	0	0	0	0	1	0	0	3	0	0	0	0	0	0	0	0	0	0	0	2	0	0	0	0	0	0	0	0	0	0	0	0	0	0	0	0	0	0	0	0	0
denovo1029	2	0	0	0	0	0	0	0	0	0	0	0	0	0	0	0	0	0	0	0	0	0	0	0	0	0	0	0	0	0	0	0	0	0	0	0	0	0	0	0	0	2	0	0	0	0	0	0	0
denovo9112	0	0	0	0	2	0	0	4	0	6	0	0	0	0	0	0	0	0	2	4	0	0	0	0	0	14	0	0	0	0	0	0	0	0	0	0	0	0	0	0	0	0	0	0	0	0	0	0	0
denovo10255	0	0	0	0	0	0	0	0	0	0	0	0	3	0	2	0	0	0	0	0	1	0	0	3	0	2	0	0	0	0	0	1	0	0	0	0	0	1	0	0	0	0	0	1	0	0	2	0	1
denovo12135	1	0	0	0	0	0	0	0	0	0	12	0	0	0	0	3	0	0	2	0	1	0	0	0	0	0	0	0	0	0	0	0	0	0	0	0	0	0	0	0	1	0	4	0	0	0	1	0	0
denovo12746	0	0	4	0	0	0	0	0	0	0	0	0	0	0	10	3	2	0	1	0	0	0	14	4	0	0	0	0	0	0	0	0	0	0	0	1	0	0	0	0	0	0	0	0	0	0	2	0	0
denovo14813	0	0	0	0	0	0	0	0	0	0	0	0	0	0	0	1	0	0	0	0	0	0	1	16	0	0	0	0	0	0	0	0	0	0	0	0	0	0	0	0	0	0	0	0	0	0	2	0	0
denovo20304	0	1	0	0	0	0	0	0	0	0	0	4	0	0	0	0	1	0	0	0	0	0	0	0	0	0	0	0	0	1	2	0	0	0	0	0	0	0	0	1	0	0	0	0	0	4	0	0	0
denovo21227	0	0	0	0	0	0	0	0	0	0	0	0	0	0	0	0	0	0	0	11	1	0	0	0	0	0	0	17	0	0	0	0	0	1	0	0	0	0	0	0	0	1	6	0	0	1	0	0	0
denovo24125	0	0	0	0	0	0	0	0	0	0	0	0	0	0	0	0	0	0	1	0	0	0	0	0	0	0	1	0	4	0	2	0	0	0	0	0	0	0	0	0	0	0	0	5	0	1	0	0	0
denovo26984	0	0	0	0	0	1	0	7	0	0	0	0	3	0	1	2	1	0	0	0	0	0	0	1	0	4	0	1	0	0	0	0	0	0	0	0	0	0	0	0	0	0	2	0	0	0	0	0	0
denovo35412	4	0	0	0	0	0	0	0	0	0	1	0	0	2	0	0	0	0	1	0	2	1	0	0	0	0	0	0	0	0	0	2	0	0	0	1	0	0	0	0	0	0	1	0	0	0	0	2	0
denovo38384	0	0	0	0	0	8	0	0	0	9	0	0	0	0	0	0	0	0	0	15	0	0	0	0	0	0	0	0	0	0	0	0	0	1	0	0	0	1	0	0	0	4	0	0	0	1	0	0	1
denovo45214	6	0	0	0	0	0	0	0	0	0	3	0	0	0	6	0	3	0	2	0	1	0	0	1	0	0	0	2	0	0	0	0	0	0	0	0	0	0	0	1	0	0	0	0	1	0	1	0	0
denovo45334	0	0	0	0	0	0	0	0	8	1	0	0	0	0	0	0	0	0	0	1	1	1	0	2	0	1	0	0	0	0	0	2	1	0	1	1	0	0	1	0	0	1	3	0	0	0	0	3	0
denovo50558	0	0	0	0	0	1	0	0	0	0	0	0	0	0	0	0	0	4	0	0	0	0	0	1	0	0	0	0	0	0	0	0	3	0	0	1	1	0	2	2	0	1	0	4	0	0	0	0	0
denovo51001	0	0	0	0	0	0	0	1	0	0	0	0	0	0	0	0	1	0	0	0	0	0	0	0	0	0	0	0	0	0	1	0	0	0	0	0	0	0	0	0	0	0	0	0	0	0	0	0	0
denovo52699	0	0	0	0	0	1	0	0	0	0	0	0	0	0	0	0	0	0	0	0	0	0	0	0	0	0	2	0	0	0	0	0	0	0	0	10	0	0	0	0	0	0	0	0	0	0	0	0	0
denovo52800	0	0	8	0	0	0	0	4	0	0	0	0	0	0	4	3	0	0	0	0	0	1	0	3	0	0	0	0	1	0	0	1	1	0	0	0	0	0	0	1	0	0	0	4	0	0	0	0	1
denovo2580	0	11	0	0	0	0	0	0	0	0	0	5	0	0	0	0	0	0	0	0	0	0	0	0	0	0	0	0	0	0	0	0	0	0	0	0	0	0	0	0	0	0	0	2	0	0	0	0	0
denovo5697	0	0	0	0	0	0	0	0	0	0	14	0	0	0	0	0	0	0	0	9	2	0	0	3	0	0	0	0	0	0	0	0	0	4	0	0	0	0	0	0	0	0	0	0	0	0	0	0	0
denovo8895	0	0	0	0	0	0	0	0	0	0	0	0	0	0	0	0	0	0	0	0	0	0	0	0	2	0	1	0	0	0	0	1	0	0	0	3	0	0	0	0	0	0	0	0	0	0	0	0	0
denovo19964	0	0	0	0	0	0	0	1	0	2	0	0	2	0	0	35	1	0	0	0	0	0	0	2	1	1	0	0	0	0	0	1	0	0	0	0	0	0	0	0	0	0	0	0	0	0	0	0	0
denovo20221	1	0	0	0	0	0	0	0	0	0	0	0	2	0	0	0	1	0	0	0	0	0	0	0	0	1	0	0	0	0	0	1	0	1	0	0	0	0	0	3	0	0	1	0	0	0	0	0	0
denovo25131	1	0	0	0	0	6	0	1	0	0	0	0	0	0	0	0	0	0	0	0	2	0	0	0	0	2	0	0	0	0	0	2	0	0	2	1	0	0	0	0	0	0	2	0	0	0	2	0	0
denovo29207	0	0	0	0	0	0	0	0	0	0	0	40	0	0	0	0	0	0	0	0	0	0	0	0	3	0	4	0	0	0	11	0	0	0	0	0	0	0	0	0	0	0	0	0	0	0	0	0	0
denovo30131	0	0	1	0	0	0	0	5	0	8	0	1	0	0	0	0	0	1	0	0	0	0	3	1	0	2	0	0	0	2	0	0	0	1	0	0	1	0	0	0	0	0	0	2	2	0	0	0	0
denovo30506	0	2	0	0	0	0	0	1	0	0	0	0	0	3	0	0	0	0	0	0	0	0	0	0	0	0	0	0	0	0	0	0	0	0	0	2	0	0	0	1	0	0	2	2	0	1	1	0	0
denovo35892	0	0	0	0	0	0	0	0	0	0	0	0	1	1	0	1	0	0	0	0	0	2	0	0	0	0	0	0	0	0	0	2	0	0	0	0	1	0	0	1	0	0	0	0	0	0	0	0	0
denovo36316	1	0	1	0	0	0	0	0	0	0	0	0	0	0	2	0	0	0	0	0	0	0	0	2	0	0	0	0	0	0	0	0	0	0	0	0	2	0	0	0	0	0	0	2	0	0	0	0	0
denovo36527	0	0	0	0	0	0	0	0	0	0	2	0	0	1	0	0	0	0	0	0	0	0	4	0	0	0	0	0	0	0	0	1	0	1	0	0	0	0	0	0	0	5	0	0	0	0	0	0	0
denovo36746	0	0	0	0	0	4	10	0	0	0	0	0	0	4	1	0	0	0	0	0	0	1	0	4	0	0	0	0	0	0	0	0	0	0	0	0	0	0	0	0	0	0	0	0	0	0	0	0	0
denovo40055	5	0	0	0	0	0	0	0	2	0	0	0	2	0	0	0	1	0	1	0	0	0	0	0	0	0	0	0	0	0	0	6	0	0	0	0	0	5	0	0	0	0	1	0	0	0	0	0	0
denovo46438	0	0	0	0	0	0	0	0	0	0	0	0	0	1	0	0	0	0	0	0	0	0	0	0	0	1	0	0	0	0	0	0	0	0	0	0	0	0	0	0	0	0	0	0	0	0	0	0	0
denovo49099	2	0	0	0	0	0	0	1	1	0	15	0	0	4	2	0	1	0	0	1	1	3	0	0	2	0	0	0	0	0	0	1	0	0	0	0	0	0	1	0	0	0	1	0	0	0	0	3	0
denovo58678	0	0	0	0	0	0	0	0	8	0	0	0	0	9	2	0	0	0	0	0	0	1	0	0	0	0	0	0	0	0	1	1	0	0	0	1	0	2	0	0	0	0	0	0	0	0	0	1	0
denovo2167	0	0	0	0	0	0	0	0	6	0	0	0	1	0	0	0	0	0	0	0	1	1	0	0	0	8	2	0	0	0	0	0	0	0	1	1	0	1	0	0	0	0	0	0	0	0	2	0	0
denovo3004	6	0	0	0	0	0	0	0	0	0	0	1	2	0	0	0	0	0	0	0	0	0	0	0	1	0	0	2	0	0	1	0	0	0	0	1	0	0	0	1	0	0	2	0	0	0	0	1	0
denovo7855	0	0	0	0	0	0	0	0	3	0	0	0	0	0	1	0	0	0	0	0	0	0	14	0	0	0	0	0	0	0	0	0	0	0	0	0	0	0	0	0	0	0	0	0	0	0	0	0	1
denovo12831	0	0	0	0	0	0	0	0	0	1	0	3	2	1	1	0	0	0	0	0	0	1	0	1	0	0	0	2	0	0	0	4	0	0	0	0	0	0	1	0	0	0	0	0	1	0	0	2	0
denovo15180	1	0	0	0	0	0	0	0	0	0	0	0	0	0	0	0	2	0	0	0	0	0	0	0	0	1	0	1	0	16	1	10	0	0	0	0	1	0	0	0	0	0	0	0	0	0	1	0	0
denovo15596	2	0	0	0	0	0	0	0	0	0	0	0	0	1	3	0	0	0	0	0	0	1	0	0	0	0	0	0	0	0	1	0	0	0	0	0	0	0	0	0	0	0	0	0	0	0	0	2	0
denovo19089	0	0	0	0	0	1	0	0	1	0	0	0	0	0	0	0	0	0	2	0	0	0	0	0	0	0	0	0	2	1	0	1	1	1	0	0	0	1	1	1	1	0	0	0	0	0	2	0	3
denovo19281	1	0	0	0	0	0	0	0	0	0	1	0	0	0	0	0	0	0	0	0	0	0	0	2	0	1	0	0	0	0	1	0	0	0	2	0	0	0	0	0	0	1	0	0	0	0	0	0	0
denovo21329	0	0	0	0	0	2	1	1	0	0	2	0	3	0	0	1	0	0	0	1	0	0	0	0	0	3	0	1	0	0	0	1	0	1	0	0	0	0	0	0	0	0	1	0	0	0	0	0	0
denovo26181	0	0	0	0	0	1	0	0	0	0	0	0	0	0	3	0	2	0	3	0	0	0	0	0	2	0	4	0	0	0	1	0	0	0	0	1	0	1	0	0	0	0	0	0	0	0	0	0	0
denovo28422	0	0	15	0	0	0	0	0	0	0	2	0	1	0	0	3	0	0	0	1	3	0	0	1	0	4	0	0	0	0	0	0	0	1	0	1	0	0	0	1	0	0	1	0	1	0	0	0	0
denovo28446	0	0	0	0	0	0	0	0	0	0	0	0	1	0	1	1	5	0	0	0	0	0	0	0	0	0	0	4	0	0	1	0	0	0	0	0	0	0	0	0	0	0	0	0	0	2	0	0	0
denovo28563	0	1	0	0	0	0	0	0	0	4	0	0	1	0	0	0	0	0	0	0	0	0	0	0	2	0	0	1	0	0	1	0	0	0	0	0	0	0	0	1	0	0	9	0	0	4	0	2	0
denovo29480	0	0	0	0	0	1	0	0	0	0	0	0	0	0	0	0	0	0	0	0	16	0	0	0	0	0	0	0	0	0	0	2	0	0	0	0	0	0	0	0	0	0	0	0	0	0	0	0	0
denovo39290	0	0	0	0	0	0	1	0	0	0	0	0	0	1	0	0	0	0	0	0	0	0	0	2	2	0	0	0	0	0	1	0	0	0	3	1	2	13	3	0	0	0	0	0	0	0	0	2	0
denovo40663	0	0	0	0	0	0	0	0	0	0	0	0	0	1	1	0	0	0	0	0	0	1	0	0	2	0	0	0	0	0	1	1	0	0	0	0	0	0	0	0	0	0	0	0	0	0	0	0	0
denovo40993	0	1	0	0	0	0	0	1	0	0	1	2	0	0	0	0	1	0	0	0	0	1	0	1	0	4	0	0	0	0	0	0	0	1	0	0	0	0	0	2	0	0	0	0	0	0	0	0	0
denovo41580	2	0	0	0	0	0	0	0	0	0	0	0	0	0	7	0	3	0	1	0	1	3	0	0	1	0	0	1	0	0	1	4	0	0	0	0	0	2	0	0	0	0	0	0	0	0	0	0	0
denovo42131	1	1	0	0	0	0	0	1	0	0	0	0	4	0	1	0	0	0	0	0	0	0	0	0	0	0	0	0	0	0	0	0	0	0	0	0	0	0	0	0	0	0	0	0	0	0	1	0	0
denovo44480	0	1	2	4	3	0	1	0	0	4	0	0	0	0	0	3	0	0	2	0	0	0	0	0	0	5	0	0	1	0	0	2	0	1	0	0	0	0	0	1	0	0	0	0	0	0	0	0	0
denovo45627	1	0	0	0	0	0	0	2	0	0	1	0	3	0	2	0	0	0	0	0	1	0	0	0	0	0	0	0	0	0	1	0	0	0	0	0	0	0	1	0	0	0	0	0	0	0	0	0	0
denovo47873	0	0	0	0	0	0	12	0	0	0	0	0	0	0	0	0	0	0	5	0	0	2	0	3	0	0	1	0	0	0	0	0	0	0	0	3	0	0	0	0	0	0	0	0	0	0	0	0	0
denovo51848	0	0	3	0	0	0	1	2	0	0	4	0	0	0	3	9	0	0	0	0	0	0	0	4	0	0	0	1	0	0	0	0	0	0	0	0	0	0	0	1	0	0	0	0	0	0	0	0	0
denovo53623	0	0	1	0	0	0	0	0	0	0	0	0	1	0	0	1	0	0	0	0	0	1	0	3	0	0	0	1	0	0	0	0	0	0	0	0	0	0	0	0	0	0	0	1	0	0	0	0	0
denovo56944	1	0	3	0	0	0	0	0	0	0	8	0	0	0	4	4	2	0	0	0	0	0	0	0	0	0	0	0	0	0	0	0	0	1	0	0	0	0	1	1	0	0	0	0	0	0	0	0	0
denovo608	0	0	0	0	0	0	0	0	0	0	0	0	0	0	0	0	0	0	0	0	0	1	0	0	0	1	0	0	1	0	0	0	0	0	3	0	0	8	0	0	4	0	0	0	0	1	0	0	9
denovo2195	0	0	0	0	0	0	0	0	0	0	0	0	0	0	0	1	0	0	0	0	0	0	0	0	0	4	0	0	0	0	0	0	1	0	0	1	0	0	0	1	0	0	0	0	0	0	1	0	0
denovo2607	1	0	0	0	0	1	0	0	0	0	0	0	0	1	0	0	0	0	0	1	1	0	0	0	0	0	0	0	0	0	4	0	0	1	0	0	0	0	1	0	0	0	4	0	0	0	0	0	0
denovo10339	0	0	0	0	0	1	0	0	2	0	0	0	0	0	0	0	0	0	0	0	0	0	0	1	1	0	1	0	0	0	0	0	0	0	4	0	0	0	2	0	0	0	0	0	0	2	1	0	0
denovo10875	0	0	0	0	0	0	0	0	0	0	0	0	2	0	0	1	2	0	0	0	0	0	0	0	0	0	0	1	0	0	2	1	0	0	0	0	0	0	0	0	0	0	0	0	0	0	0	0	0
denovo15628	0	0	0	0	0	7	0	0	4	0	0	0	0	0	0	0	0	0	1	0	3	0	0	0	1	0	0	0	0	0	0	0	0	0	2	0	0	0	0	0	0	0	1	0	0	1	0	4	0
denovo22719	0	1	0	0	0	0	0	0	0	0	0	0	0	0	0	7	0	0	0	0	0	0	0	0	0	0	0	0	0	0	0	0	0	0	0	0	0	0	0	0	0	0	0	0	0	0	0	0	0
denovo23153	0	0	0	0	0	0	0	0	0	0	0	71	0	0	0	0	0	0	0	0	0	0	0	0	0	0	1	0	0	0	0	0	0	0	0	0	0	0	0	0	0	0	0	0	0	0	0	0	0
denovo24196	0	0	0	0	0	0	0	0	0	1	0	5	0	0	0	0	0	0	0	0	0	0	0	0	0	0	3	0	0	0	0	0	0	0	0	0	0	0	0	0	1	0	0	0	0	1	5	0	0
denovo31311	0	0	0	0	0	0	0	0	0	0	0	0	0	0	0	0	0	0	0	0	2	0	0	2	0	0	0	0	0	0	0	2	1	0	0	1	0	0	0	0	0	0	0	0	0	0	0	0	0
denovo34294	4	0	11	0	0	0	0	4	0	0	1	0	0	0	1	6	0	0	0	0	0	0	0	1	0	0	0	4	0	0	0	0	0	0	0	0	0	0	0	0	0	0	0	0	0	0	0	0	0
denovo36383	0	0	0	0	0	0	0	0	0	0	0	0	1	1	0	0	0	0	0	1	0	0	3	0	0	0	0	0	0	1	1	0	0	0	0	0	0	0	0	0	0	0	0	0	0	0	1	0	0
denovo39496	0	0	0	0	0	1	0	0	18	0	0	0	0	0	0	0	0	0	0	0	2	0	0	6	0	0	1	0	0	0	0	0	0	1	0	0	0	0	1	0	0	0	0	0	0	1	0	1	0
denovo41955	0	0	0	0	0	0	0	0	0	0	0	0	0	1	0	0	0	0	0	0	2	0	0	0	0	0	0	10	0	0	0	0	0	0	0	0	0	0	0	0	0	0	1	0	0	0	0	0	1
denovo41984	0	0	0	0	0	0	0	0	0	0	0	6	0	0	0	0	0	0	0	0	0	0	0	0	0	0	0	0	0	0	7	0	0	0	0	0	0	0	0	0	0	0	0	0	0	2	0	0	0
denovo43826	0	0	0	0	0	1	1	0	0	0	0	0	0	0	1	0	0	0	0	0	6	0	0	0	0	0	0	0	0	0	0	0	3	0	0	0	0	0	1	1	0	1	0	1	0	0	0	0	0
denovo45079	0	0	0	0	0	0	0	0	0	0	0	1	0	0	0	3	1	0	0	0	0	0	0	1	0	0	0	0	0	0	0	0	0	0	0	0	0	0	0	0	0	0	0	0	0	0	0	22	0
denovo48892	0	0	0	0	0	0	0	0	0	0	0	0	0	0	1	0	0	0	0	0	0	0	2	0	0	0	0	0	0	0	0	0	0	0	0	0	0	0	0	0	0	0	0	0	0	0	0	0	0
denovo49967	0	0	2	7	0	0	0	3	0	0	0	0	0	0	0	0	0	0	0	0	0	0	1	2	0	0	0	0	0	0	0	0	3	0	0	0	0	0	0	0	0	0	0	0	0	0	0	0	0
denovo49968	0	0	0	0	0	0	0	0	0	0	0	0	0	0	0	0	2	0	2	0	0	0	0	0	2	0	0	0	0	0	0	0	0	0	0	0	0	0	0	0	0	0	0	0	0	0	0	3	0
denovo50998	0	0	4	4	0	0	0	0	0	0	0	0	0	0	0	1	0	0	0	0	1	0	0	0	0	0	0	0	0	10	0	1	1	4	0	0	0	0	0	0	0	0	0	0	1	0	0	0	0
denovo52867	0	0	0	0	0	0	0	0	0	7	0	0	0	0	0	4	0	0	0	3	0	0	0	1	0	0	0	0	0	0	0	0	1	32	0	0	0	0	0	0	0	0	0	0	0	0	0	0	0
denovo56383	6	0	0	0	0	0	0	0	0	0	0	0	0	5	1	0	5	0	0	0	0	0	0	0	0	0	0	1	0	0	0	0	0	1	0	1	0	0	0	0	0	0	3	0	0	1	0	0	0
denovo1746	1	0	0	0	0	0	0	1	0	0	0	0	2	0	1	1	0	0	0	0	0	0	0	0	0	0	0	0	0	0	0	1	0	0	0	1	0	0	0	8	0	0	0	0	0	1	0	0	0
denovo2416	0	1	0	0	0	0	0	0	1	0	0	0	2	0	0	0	0	0	1	0	2	0	0	0	2	0	0	2	0	0	0	5	1	1	1	1	0	0	1	0	0	0	0	0	0	1	2	3	0
denovo16054	2	0	0	0	0	0	0	0	0	0	0	0	1	0	0	0	0	0	0	0	0	0	0	2	0	1	0	0	0	0	0	0	0	0	1	0	1	0	0	0	0	0	12	0	0	0	0	0	0
denovo16243	1	0	0	0	0	0	0	0	3	1	0	0	0	0	0	0	0	0	0	0	0	0	0	0	1	0	0	0	0	0	4	0	0	0	0	0	0	0	0	0	0	0	10	1	0	0	0	0	0
denovo16724	0	1	0	5	1	0	0	0	0	3	0	0	0	0	0	5	0	0	0	0	0	0	1	0	0	8	0	0	0	0	1	2	0	1	0	0	1	0	0	1	0	0	0	0	2	0	0	0	0
denovo22277	0	1	0	0	0	4	0	0	11	2	0	0	1	0	5	0	0	0	0	0	3	0	0	0	1	0	0	0	0	0	0	0	0	0	0	0	0	0	0	1	0	0	0	0	0	0	1	0	0
denovo23672	0	0	0	0	0	1	0	0	1	0	3	0	0	6	1	0	0	0	0	0	1	0	0	10	0	0	0	0	0	0	0	1	0	1	0	0	0	0	0	0	0	0	0	0	0	0	0	0	0
denovo26164	0	1	0	0	0	0	0	0	0	1	0	0	11	0	1	0	0	0	0	0	0	0	0	0	0	0	0	0	0	0	1	9	0	0	0	0	0	0	1	0	0	0	0	0	0	0	0	0	0
denovo29852	0	1	0	0	0	0	0	0	1	0	0	0	0	0	0	0	4	0	0	0	0	2	0	0	1	0	0	0	0	0	1	5	0	0	0	0	0	0	0	0	0	0	0	0	0	0	0	2	0
denovo30149	1	0	0	0	0	1	0	0	0	0	0	0	0	0	0	0	0	0	0	0	0	0	0	0	1	0	0	0	8	0	1	0	0	0	5	1	0	0	0	0	0	0	0	0	0	1	0	5	2
denovo36452	0	0	0	0	0	0	0	0	0	0	1	0	1	0	0	0	0	0	0	2	2	0	0	0	0	1	0	0	0	0	0	0	0	1	0	0	0	0	0	0	0	0	0	0	0	0	0	0	0
denovo39634	0	1	0	0	0	0	2	0	0	0	0	0	0	1	0	0	0	0	0	0	0	0	0	1	0	0	0	0	0	0	0	0	0	0	22	0	0	0	0	0	0	0	1	2	0	0	0	3	0
denovo43663	0	0	0	0	0	0	0	0	1	0	0	0	1	0	0	0	0	0	2	0	0	0	0	2	1	0	3	0	0	0	0	0	0	0	15	1	0	4	0	0	0	0	0	0	0	2	3	0	0
denovo43761	0	1	0	0	0	2	0	0	0	0	0	0	0	1	0	0	1	0	0	0	0	5	0	0	12	0	0	0	0	0	0	0	0	0	1	0	0	0	0	0	0	0	1	0	0	1	0	2	0
denovo46689	0	0	0	0	0	0	0	0	14	0	0	0	0	0	0	0	0	0	3	0	0	0	0	0	0	3	0	0	8	0	0	0	0	0	0	0	0	8	0	0	0	0	0	0	0	0	0	0	0
denovo49181	2	2	0	0	0	0	0	0	0	0	0	0	0	0	0	0	0	0	0	0	0	0	0	0	0	0	0	0	0	0	0	0	0	0	0	1	0	0	0	0	0	0	0	1	0	1	1	1	0
denovo51109	0	0	0	0	0	0	0	0	1	0	0	0	0	0	0	0	0	0	0	0	0	0	0	1	0	1	0	0	35	0	0	0	0	0	0	0	0	0	0	0	0	0	0	0	0	0	7	1	0
denovo52008	0	1	0	1	0	5	0	0	0	0	1	0	1	2	8	0	0	0	0	0	0	1	0	0	0	2	0	0	0	0	0	0	0	1	0	0	0	0	0	2	0	0	4	0	0	0	0	0	0
denovo52295	0	0	0	0	2	0	0	0	0	3	3	2	0	0	3	0	2	0	1	0	0	1	0	0	0	0	0	0	0	0	1	8	0	0	0	0	0	0	0	0	0	0	0	0	0	0	0	0	0
denovo52720	0	0	0	0	0	1	0	0	0	0	0	0	0	3	0	0	0	0	0	0	2	0	0	0	0	0	0	0	0	0	0	0	0	0	1	0	0	0	1	0	0	1	0	0	0	0	0	1	0
denovo52872	0	0	0	0	0	0	0	0	0	1	0	0	0	0	0	0	0	0	0	0	0	2	0	0	11	2	0	2	0	0	6	0	0	0	1	0	0	0	0	0	0	0	0	0	0	0	0	1	0
denovo57926	1	0	0	0	0	0	0	0	0	0	0	0	0	0	1	0	0	0	1	0	0	0	0	1	2	0	0	4	0	0	0	0	0	0	0	1	0	0	0	0	0	0	4	0	0	0	0	0	0
denovo7976	0	0	0	0	0	0	1	0	0	0	0	0	0	0	0	0	0	0	0	0	0	0	0	0	0	0	0	0	0	0	0	0	0	0	0	0	0	0	0	0	0	0	0	0	0	0	0	5	0
denovo9071	0	0	2	0	0	0	0	3	0	0	0	0	0	0	4	2	0	0	0	0	0	1	0	3	0	0	0	1	0	0	0	0	0	0	0	0	0	0	0	0	0	0	0	3	0	0	0	0	0
denovo14665	0	0	0	0	15	0	0	0	0	0	0	0	0	0	0	0	0	0	0	0	0	0	0	1	0	0	0	0	0	0	0	0	0	4	0	0	0	0	0	0	0	0	0	0	0	0	0	0	0
denovo22212	0	0	0	0	0	0	0	0	0	0	0	0	0	0	0	0	2	0	0	0	0	1	0	0	0	1	0	1	0	0	1	0	0	0	0	0	1	0	1	0	0	0	0	0	0	0	1	0	1
denovo25058	0	0	0	0	0	0	0	0	0	0	20	1	0	0	0	0	0	0	1	0	0	0	0	0	0	0	0	0	0	0	0	0	0	0	0	0	0	0	0	0	0	0	0	0	1	0	0	0	0
denovo26277	0	0	0	0	0	2	0	0	0	0	0	0	0	1	0	0	2	0	0	0	0	2	0	3	1	0	0	0	0	0	0	0	0	0	0	0	0	0	0	3	0	0	1	0	0	0	0	1	0
denovo26786	0	0	0	0	0	1	0	0	0	0	0	0	0	0	0	0	0	0	0	0	0	0	0	0	0	0	0	0	0	0	0	0	0	0	0	0	0	0	0	0	0	0	0	0	0	0	0	0	0
denovo27272	0	0	0	0	0	3	0	0	4	0	0	0	0	2	0	0	0	0	1	0	0	1	0	0	4	0	0	0	0	0	0	0	0	0	2	0	0	0	0	0	0	0	0	0	0	0	0	3	0
denovo27684	2	0	0	0	11	0	0	0	0	0	0	0	0	0	1	0	0	0	0	0	0	0	0	0	0	0	0	0	0	3	0	0	0	0	1	0	2	0	0	0	0	2	0	0	22	0	0	0	1
denovo38641	0	0	0	0	0	3	0	0	0	0	0	0	0	0	0	0	0	0	0	0	0	0	0	2	0	0	4	0	0	0	4	0	0	0	8	0	0	0	0	0	0	0	0	0	0	0	0	3	0
denovo47157	0	0	0	0	0	2	0	0	0	0	0	1	0	0	0	0	0	0	4	0	0	0	0	0	10	0	5	0	0	0	8	0	0	0	0	0	0	0	0	0	0	0	0	0	0	0	1	0	0
denovo47357	0	0	0	0	0	0	1	0	10	0	0	0	0	0	0	0	0	0	0	0	1	1	0	9	0	0	0	0	0	0	0	0	0	0	3	1	0	0	0	0	0	0	0	0	0	1	0	6	0
denovo47994	0	0	0	0	0	0	0	0	0	0	0	0	1	2	2	0	3	0	0	0	0	3	0	0	1	0	0	3	0	0	1	2	0	0	1	0	0	0	0	0	0	0	2	0	0	0	2	0	0
denovo48333	1	0	0	0	0	0	0	0	0	0	0	1	0	0	0	0	0	0	0	0	0	0	0	0	0	0	0	0	0	0	1	0	0	0	0	0	0	0	1	0	2	0	1	0	0	0	0	0	0
denovo49515	0	0	0	1	0	0	0	3	0	0	1	0	2	0	0	1	2	0	1	1	0	0	4	1	0	0	0	0	0	0	0	0	1	2	0	0	0	0	0	0	0	0	0	0	1	0	0	0	0
denovo50036	0	0	0	0	0	1	0	1	0	20	0	0	1	0	0	0	0	0	0	0	0	0	0	5	0	0	0	0	0	0	0	0	0	0	0	0	0	0	0	1	0	0	1	0	0	0	0	0	0
denovo50576	0	0	0	0	0	0	0	1	0	0	0	0	0	0	0	0	1	0	9	0	0	0	0	0	0	0	0	0	0	0	0	2	0	0	0	1	0	0	0	0	0	0	0	0	0	0	0	0	0
denovo51684	0	0	0	0	0	0	0	0	0	0	0	0	0	0	0	0	0	3	0	0	2	0	0	0	0	3	0	4	0	0	0	0	2	0	1	1	0	0	0	1	0	0	0	6	0	0	0	0	0
denovo58296	4	0	0	3	0	0	0	0	0	0	0	0	0	0	0	0	0	0	0	0	0	3	0	1	0	0	0	0	0	0	0	0	0	0	0	0	0	0	2	1	0	0	2	0	0	1	0	0	0
denovo12892	0	0	0	0	0	0	0	0	0	0	0	0	0	2	1	0	0	11	0	0	0	3	0	2	0	0	1	0	0	0	0	0	0	0	0	1	0	0	0	0	0	0	3	1	0	0	0	0	0
denovo17246	0	0	0	0	0	1	0	0	0	0	0	0	0	0	0	0	0	0	0	0	0	0	0	1	0	0	0	0	0	0	1	0	0	0	0	0	0	0	0	0	0	0	0	0	0	0	0	0	0
denovo18281	0	1	0	0	0	1	2	0	0	0	0	0	0	0	0	0	0	0	0	0	0	0	0	0	0	0	0	3	0	1	0	0	0	0	0	0	0	0	2	0	0	0	3	1	1	0	0	0	0
denovo18934	1	0	0	0	0	0	0	0	0	0	0	1	0	0	0	0	0	0	1	0	2	1	0	0	3	0	0	0	0	0	0	3	0	0	0	0	0	3	0	0	0	0	0	0	0	0	1	11	0
denovo19805	1	0	3	0	0	0	1	1	0	0	2	0	0	1	13	6	2	0	0	0	0	0	0	2	0	1	0	1	0	0	0	0	0	0	0	0	0	0	0	0	0	0	0	0	0	0	0	0	0
denovo26789	0	0	0	1	3	0	1	2	0	2	0	0	2	0	0	17	0	1	1	8	0	0	0	1	2	2	0	0	0	1	0	1	1	0	0	0	0	0	0	1	0	0	0	0	0	0	0	0	0
denovo28262	0	0	0	0	0	0	0	0	0	0	0	11	0	0	0	0	0	0	0	0	6	0	0	0	0	0	3	0	0	0	0	0	0	0	2	0	0	11	0	0	0	0	0	0	0	0	0	0	0
denovo30230	3	0	0	0	0	3	0	0	0	0	0	0	0	1	1	0	0	0	0	0	0	9	0	0	0	3	0	0	0	0	3	0	0	0	0	0	0	0	0	1	0	0	2	2	0	0	0	0	0
denovo33212	1	0	0	0	1	0	0	3	0	0	1	0	1	1	5	0	8	0	0	0	0	0	0	0	1	0	0	0	0	0	0	1	0	0	0	0	0	0	0	1	0	1	1	0	0	0	0	0	0
denovo33875	0	0	0	0	0	1	0	0	0	0	0	0	0	0	0	0	0	0	1	0	0	2	0	0	2	0	2	1	0	0	4	0	0	0	1	2	0	0	0	0	0	0	0	0	0	0	0	0	0
denovo35965	0	0	0	0	0	1	0	0	0	0	0	0	0	0	1	0	0	0	0	0	0	3	0	0	2	0	0	1	0	0	1	1	0	0	0	0	0	0	0	0	0	0	1	0	0	0	0	0	0
denovo36823	0	0	0	0	0	2	0	1	0	0	0	0	0	3	1	0	0	0	0	0	0	0	0	0	0	0	0	0	0	0	1	3	0	0	0	0	0	0	0	0	0	0	0	0	0	0	0	6	0
denovo37601	0	0	0	0	0	0	0	2	0	0	0	0	0	0	0	0	0	0	0	0	0	0	0	0	0	0	2	0	0	0	4	0	0	0	0	0	0	0	0	0	0	0	0	0	0	0	0	0	0
denovo37834	0	0	0	0	0	0	0	0	0	0	0	2	0	2	0	0	1	0	4	0	0	0	1	0	2	0	1	0	0	0	0	0	0	0	0	3	0	0	0	0	0	0	0	0	0	0	1	0	0
denovo41951	0	0	0	0	0	0	0	0	0	0	0	0	0	0	0	0	0	0	0	0	0	0	0	0	0	0	0	0	0	0	0	4	0	0	0	0	0	0	0	0	0	0	0	0	0	0	0	4	0
denovo42763	0	0	0	0	0	0	0	3	0	42	0	0	0	0	0	0	0	0	0	1	0	0	0	0	0	0	0	0	0	0	0	0	0	0	0	0	0	0	0	1	0	0	2	0	0	0	0	0	0
denovo51761	1	0	0	0	0	0	0	0	0	0	0	0	0	0	0	0	0	0	0	0	0	0	0	0	1	0	1	0	0	0	1	0	0	0	0	3	0	0	0	0	0	0	0	0	0	3	0	1	1
denovo52669	0	0	0	0	20	0	0	0	0	1	0	0	0	0	0	0	0	0	0	0	0	0	0	0	0	0	0	1	0	0	0	0	0	0	0	0	0	0	0	0	0	3	0	0	0	0	0	0	0
denovo56305	0	0	0	0	0	6	0	0	1	0	0	0	0	0	0	0	0	0	2	0	1	0	0	0	0	0	2	0	0	0	0	0	0	0	6	1	0	0	0	0	0	0	0	0	0	1	2	0	1
denovo58544	12	0	0	0	0	0	0	0	0	0	0	0	0	3	0	1	0	0	0	0	0	0	0	0	0	0	0	1	0	0	0	0	0	0	0	0	0	0	0	0	0	0	0	0	0	0	0	0	0
denovo2090	0	0	0	0	0	0	0	0	0	0	0	0	0	0	0	0	0	0	0	0	0	0	0	0	0	11	0	0	0	0	0	0	0	0	0	0	0	0	0	0	0	4	0	0	0	0	0	0	0
denovo3452	0	0	0	0	0	0	0	0	3	0	0	0	0	0	0	0	0	0	0	0	0	0	0	1	0	8	2	0	1	0	0	0	0	0	4	0	0	0	0	0	0	0	0	0	0	0	0	0	0
denovo6458	0	0	0	0	0	0	0	0	0	0	2	0	0	0	0	0	1	0	0	0	0	0	0	0	0	0	0	0	0	0	0	0	0	0	0	0	0	0	0	0	0	0	1	0	0	0	0	0	0
denovo11153	0	0	0	0	0	4	0	0	0	0	0	0	0	0	0	0	0	0	0	0	0	0	0	0	1	0	0	0	0	0	0	0	0	0	1	2	0	0	0	0	0	0	0	0	0	0	0	0	0
denovo13300	0	0	0	0	0	0	0	0	1	0	0	0	1	0	0	0	0	0	4	0	0	0	0	1	2	0	1	0	0	0	0	0	0	0	0	4	0	0	0	0	1	0	0	0	0	0	0	4	0
denovo14782	0	0	0	0	0	0	0	0	0	0	0	0	0	0	0	0	0	0	1	0	0	0	0	0	0	0	7	0	5	0	0	0	0	0	0	0	0	0	0	0	1	0	1	0	0	1	0	0	4
denovo17200	0	0	0	0	0	1	1	0	0	0	0	0	0	0	1	0	0	0	0	0	9	0	0	1	0	3	0	2	0	0	0	0	0	0	0	1	0	1	0	1	0	0	0	0	0	0	0	0	0
denovo17738	0	0	0	0	0	1	0	0	0	0	0	0	0	0	1	2	0	0	0	0	0	0	0	0	0	0	0	0	0	0	0	0	0	0	0	0	1	0	0	0	0	0	0	1	0	2	0	0	0
denovo21630	2	1	0	0	0	0	0	3	0	0	0	0	1	0	0	2	0	0	0	1	0	0	0	0	0	0	0	0	0	0	1	0	0	0	0	0	0	0	0	0	0	0	3	0	0	0	0	1	0
denovo22098	0	0	1	3	0	0	0	0	0	0	0	0	0	0	0	0	0	0	0	0	0	0	0	0	0	0	0	0	0	1	0	0	0	0	0	1	1	0	1	0	0	0	0	0	1	0	0	0	0
denovo22250	0	0	0	0	0	2	0	0	3	0	0	0	0	2	0	0	0	0	4	0	0	3	0	0	0	0	0	0	0	0	1	3	0	1	2	0	0	2	1	0	0	0	0	0	0	0	3	0	1
denovo22528	0	0	1	0	3	0	0	1	0	0	0	25	0	0	0	0	1	0	1	1	0	0	0	0	3	1	0	0	0	0	0	0	0	0	0	0	0	0	0	0	1	0	1	0	0	0	0	0	0
denovo23924	1	0	0	0	0	0	0	0	1	0	0	9	0	0	0	0	0	0	1	0	0	0	0	0	1	0	2	0	0	0	0	0	0	0	0	0	0	0	0	0	0	0	0	0	0	0	3	0	0
denovo24901	2	0	0	0	0	0	1	0	0	0	0	0	0	2	0	0	0	0	0	0	1	0	0	1	3	0	0	0	0	0	0	0	0	0	0	0	0	0	0	3	0	0	0	0	0	0	0	0	0
denovo32624	0	0	0	0	0	2	0	0	0	0	0	0	0	0	2	0	0	0	1	0	7	11	0	0	2	0	0	2	0	0	3	1	0	0	2	0	0	0	0	0	0	0	0	0	0	0	0	0	0
denovo36208	0	0	59	1	0	0	0	0	0	0	0	0	2	0	0	0	0	0	0	0	0	0	0	0	0	0	0	0	0	0	0	0	0	0	0	0	0	0	0	4	0	1	0	0	0	0	0	0	0
denovo36255	0	0	0	0	2	0	0	0	0	0	1	0	8	0	0	0	0	0	0	0	0	0	1	0	0	0	0	0	0	0	2	10	2	0	0	0	0	0	1	0	0	0	0	0	0	0	0	0	0
denovo39143	0	0	0	0	0	0	0	0	0	0	0	0	0	0	0	0	0	0	0	0	0	0	0	0	0	0	0	0	0	0	0	0	0	0	0	0	0	0	0	0	0	0	0	0	0	1	0	0	0
denovo41491	0	0	0	0	0	0	0	0	0	0	0	0	0	0	0	0	0	0	0	0	0	1	0	0	0	0	0	0	0	0	0	0	0	0	0	1	0	0	1	0	0	0	0	0	0	1	0	0	0
denovo53194	1	0	0	0	0	0	0	1	0	2	4	0	0	1	4	11	0	0	0	0	0	0	0	1	0	0	0	0	0	0	0	0	0	1	0	0	0	0	0	1	0	0	0	0	0	0	0	0	0
denovo57590	1	0	2	0	1	0	0	0	1	0	0	0	0	1	0	1	1	0	0	1	1	0	0	3	0	1	0	0	0	0	0	0	2	9	0	0	0	0	0	2	0	0	0	0	1	0	0	0	0
denovo58331	0	2	0	0	0	0	0	0	0	0	0	0	0	0	0	0	0	0	0	0	0	0	0	0	0	4	0	1	0	0	0	0	0	0	0	0	0	0	0	0	0	0	0	0	0	0	0	5	0
denovo3151	0	1	0	0	0	1	0	0	0	0	0	0	0	0	0	0	0	0	0	0	0	3	0	1	0	1	1	0	0	0	1	0	0	0	1	0	0	1	0	0	0	0	0	0	0	0	0	2	0
denovo4784	0	0	0	0	0	1	0	0	0	0	0	0	0	0	0	0	0	0	0	0	0	0	0	0	0	0	0	0	0	0	0	0	1	0	1	0	0	0	0	0	0	0	0	1	0	0	0	0	0
denovo6168	0	0	0	0	0	0	0	0	0	0	0	0	0	0	0	0	0	0	0	0	0	0	0	0	0	0	0	0	0	0	0	0	0	0	0	0	0	0	0	0	0	0	0	0	0	0	0	0	0
denovo7051	0	0	0	0	0	0	0	0	0	0	0	0	0	0	2	0	0	0	0	0	2	1	0	0	7	0	0	0	0	0	0	3	0	0	0	0	0	0	0	0	0	0	0	0	0	0	0	0	0
denovo10624	1	0	0	0	0	0	0	0	0	0	0	0	0	0	2	0	0	0	0	0	1	1	0	0	2	0	1	0	0	0	0	0	0	0	0	0	0	0	0	0	0	0	1	0	0	0	0	7	0
denovo12131	0	0	0	0	0	0	0	1	0	0	0	0	0	0	0	0	0	0	0	0	0	1	0	1	0	0	0	23	0	0	0	0	0	0	0	0	0	0	0	1	0	0	1	0	0	0	0	20	0
denovo14248	0	0	0	0	0	0	0	0	0	0	0	0	1	0	0	0	0	0	0	0	0	0	0	0	0	0	1	0	0	0	0	1	0	0	0	0	0	0	5	3	0	3	0	0	0	0	0	2	0
denovo20216	0	0	0	0	0	0	0	0	0	0	0	1	0	0	0	0	0	0	0	0	1	0	0	0	11	0	0	0	0	0	0	0	0	0	0	3	0	1	0	0	0	0	0	0	0	0	1	0	0
denovo23178	0	0	0	0	0	1	0	0	54	0	0	0	0	0	0	0	0	0	1	0	2	0	0	0	0	0	0	0	0	0	0	0	0	0	1	0	0	1	0	0	0	1	0	0	0	0	0	0	0
denovo23484	0	0	0	0	0	0	0	0	2	0	0	3	0	1	0	0	0	1	0	0	0	0	0	0	1	0	0	0	0	0	0	1	0	0	1	1	0	0	0	0	0	0	0	1	0	1	2	3	4
denovo25559	0	0	0	0	0	0	0	0	1	0	0	0	0	0	0	0	0	0	5	0	0	0	0	0	0	0	2	0	0	0	1	0	0	0	0	0	0	0	1	0	0	0	0	0	0	0	0	0	0
denovo29006	0	0	0	0	0	0	0	0	0	0	0	0	0	1	1	0	0	0	0	0	0	1	0	0	4	0	0	0	0	0	0	0	0	0	0	1	0	1	0	0	0	0	0	0	0	0	0	2	0
denovo37703	0	0	0	0	0	1	3	0	13	0	0	0	0	0	0	0	0	0	0	0	2	1	0	0	0	0	0	0	0	0	1	2	0	0	0	0	0	3	0	0	0	0	0	0	0	0	0	1	0
denovo37821	0	0	0	0	0	2	0	0	1	0	0	0	0	0	0	0	1	0	0	0	2	0	0	0	19	0	0	1	0	0	0	1	0	0	0	0	0	0	0	0	0	0	1	0	0	0	0	1	0
denovo38986	0	0	0	0	0	0	1	0	0	0	0	0	1	0	4	0	0	0	0	0	0	0	0	0	0	0	0	1	0	0	1	0	1	0	2	0	0	0	0	0	0	0	0	1	0	0	0	0	0
denovo39866	0	0	0	1	0	0	0	7	0	0	0	0	0	1	0	0	2	0	0	0	0	13	0	0	0	0	0	0	0	0	0	0	0	0	5	1	0	1	1	0	0	0	0	0	0	1	2	0	0
denovo42191	0	0	0	0	0	0	0	0	0	2	2	0	0	0	8	0	0	0	0	0	0	0	0	0	1	0	0	1	0	0	0	0	0	0	0	0	0	0	0	0	0	0	0	0	0	0	0	3	0
denovo43869	2	2	0	0	0	0	0	0	0	0	0	0	0	0	1	0	0	0	0	0	0	0	0	0	0	0	0	0	0	0	0	0	0	0	0	0	0	0	1	0	0	0	0	0	2	0	0	0	0
denovo44450	0	0	0	0	0	0	0	2	0	9	0	0	0	0	0	11	0	0	0	0	0	0	0	0	0	0	0	0	0	0	0	0	2	0	0	0	0	0	0	0	0	0	0	0	0	0	0	0	0
denovo47248	0	0	0	0	0	0	0	0	0	0	0	0	0	0	0	0	0	0	1	0	0	0	0	0	1	0	0	0	0	9	2	0	0	0	0	0	0	0	0	0	0	0	0	0	0	0	0	0	0
denovo48626	0	0	0	0	0	8	0	0	0	0	0	0	0	0	0	0	0	0	0	0	0	0	0	0	0	0	0	0	0	0	0	0	0	0	0	1	0	0	0	0	0	0	0	0	0	2	0	0	0
denovo51976	1	0	0	0	0	1	0	0	0	0	0	0	0	1	0	0	0	0	5	0	0	3	0	0	1	3	0	3	0	0	0	0	0	1	0	0	0	0	0	0	0	0	1	0	0	0	0	1	0
denovo53877	1	0	0	0	0	0	0	1	0	0	0	0	22	3	2	0	7	0	0	0	0	0	0	0	0	0	0	2	0	0	0	0	0	0	0	0	1	0	0	0	0	0	0	0	0	0	0	0	0
denovo1554	0	2	11	0	0	0	0	0	0	0	0	0	1	0	0	0	0	0	0	0	0	0	0	0	0	0	0	0	0	0	0	0	0	0	0	0	0	0	4	3	0	0	0	0	4	0	0	0	0
denovo4433	0	0	0	0	0	2	0	0	0	0	0	1	0	0	0	0	0	0	4	0	0	0	0	1	0	0	4	0	0	0	10	0	0	0	0	0	0	0	0	0	1	0	0	0	0	1	0	0	0
denovo5813	0	1	0	0	0	0	1	0	0	0	0	0	0	0	0	0	0	0	0	0	0	0	0	0	0	0	2	0	1	0	0	0	0	0	0	3	0	0	0	0	0	0	0	2	0	0	0	0	0
denovo6886	0	1	0	0	0	0	0	0	1	0	2	0	0	0	4	0	0	0	1	0	0	10	0	0	2	1	0	0	1	0	1	0	0	0	0	0	0	0	0	0	0	0	0	0	0	0	2	1	0
denovo10488	4	2	0	0	0	0	0	0	0	0	0	0	2	2	0	0	0	0	0	0	0	0	0	0	0	2	0	0	0	0	4	2	0	0	0	0	0	0	0	0	0	0	15	0	0	0	0	0	0
denovo10976	0	0	0	0	0	0	0	0	0	0	0	0	0	0	0	0	0	0	0	0	7	0	0	0	0	0	0	0	0	0	0	0	0	0	0	0	0	0	0	0	0	0	0	0	0	0	2	0	0
denovo11572	0	0	0	0	0	2	1	3	0	0	1	0	0	0	5	0	0	0	0	0	0	0	0	3	0	0	0	1	0	1	0	0	0	2	0	0	0	0	0	3	0	0	0	1	0	0	0	0	0
denovo12788	1	0	0	0	0	6	1	0	0	0	0	0	4	2	0	0	0	0	0	0	0	5	0	0	0	1	0	1	0	0	0	0	0	0	1	0	0	0	0	1	0	0	1	1	0	0	0	0	0
denovo14899	0	0	0	0	0	1	0	0	1	0	0	0	1	0	2	0	0	0	2	0	2	6	0	0	4	0	0	0	0	0	0	1	0	0	0	0	0	0	0	0	0	0	0	0	0	0	0	0	0
denovo18000	0	1	0	0	0	0	0	0	1	0	0	1	0	0	0	0	0	0	0	0	0	0	0	0	0	0	1	0	0	0	0	0	0	0	0	0	0	2	0	2	0	0	0	1	1	0	0	0	0
denovo18322	0	0	0	0	0	0	0	3	0	0	0	0	2	0	1	1	5	0	0	0	0	0	0	0	1	0	0	0	0	0	0	0	0	0	0	1	0	0	0	0	0	0	4	0	0	0	0	0	0
denovo19505	0	0	0	2	0	0	0	0	1	2	0	0	0	1	0	0	0	0	3	2	0	0	0	0	0	5	0	0	0	0	0	0	0	0	0	0	0	0	0	0	0	3	0	0	0	0	0	0	0
denovo23442	0	0	0	0	0	0	0	0	0	0	0	0	1	0	11	0	0	0	0	0	0	4	0	0	0	0	0	0	1	0	0	5	0	0	0	0	0	0	0	0	3	0	5	0	0	0	0	0	0
denovo25324	0	0	0	0	0	0	0	0	0	0	0	0	0	0	0	0	0	0	0	0	0	0	0	0	0	0	0	0	0	0	0	1	0	0	0	0	0	0	0	0	0	0	0	0	0	0	0	0	0
denovo26565	0	0	0	2	0	0	0	2	0	0	0	0	0	0	0	0	0	0	1	19	0	0	0	0	0	0	0	0	1	0	0	0	0	0	0	0	0	0	0	0	0	2	0	0	0	0	0	0	0
denovo31170	0	0	0	0	0	0	0	0	0	0	0	0	1	0	0	0	4	0	1	0	1	0	0	0	9	0	0	0	0	0	2	0	0	0	0	0	0	0	0	0	0	0	0	0	0	0	0	8	0
denovo32718	0	1	0	0	0	0	0	0	0	0	0	0	0	2	0	1	0	0	0	1	0	0	0	0	0	0	0	40	0	0	0	0	0	0	0	0	0	0	0	1	0	2	2	0	0	0	0	0	0
denovo33736	0	0	0	0	0	0	0	0	0	0	0	0	0	0	0	0	0	0	1	0	8	0	0	0	2	0	0	2	0	0	0	0	0	0	1	0	0	0	0	0	0	0	0	0	0	0	0	3	0
denovo36815	1	0	0	0	0	0	0	0	1	0	0	0	0	0	1	0	0	0	0	0	0	1	0	0	0	0	0	0	1	0	0	0	0	0	1	0	0	7	0	0	0	0	0	0	0	0	0	2	1
denovo37131	0	0	0	0	0	0	0	0	0	0	0	0	0	0	0	0	0	0	0	0	0	0	0	0	0	12	0	0	0	0	0	0	0	0	2	3	0	0	0	0	0	0	0	0	0	1	1	0	0
denovo39239	0	0	0	0	0	0	3	0	0	0	0	0	0	0	0	0	0	0	0	0	0	0	0	0	0	0	0	0	0	0	0	0	0	0	0	0	0	0	0	0	0	0	0	0	0	0	0	1	0
denovo39958	0	0	0	0	0	0	0	0	0	0	0	0	0	0	0	0	0	0	0	0	0	0	1	0	0	0	0	0	0	0	0	0	0	0	0	3	0	0	0	1	0	0	0	0	0	0	0	0	3
denovo40373	0	0	0	0	0	1	0	0	0	0	0	13	0	0	1	0	0	0	2	0	0	0	0	0	0	0	1	0	0	0	1	0	0	0	1	0	0	0	0	0	1	0	0	0	0	0	2	9	0
denovo40579	0	0	0	0	0	0	0	0	32	0	0	0	0	0	0	0	0	0	7	0	0	0	0	0	0	0	0	0	1	0	0	0	0	0	2	0	0	0	0	0	0	0	0	0	0	0	0	0	0
denovo41414	0	0	0	0	0	0	0	0	0	0	0	0	5	0	6	0	0	0	0	0	2	6	0	0	1	1	0	1	0	0	1	0	0	0	0	0	0	0	0	0	0	0	0	0	0	0	0	0	0
denovo44932	0	0	0	0	0	1	0	0	0	0	1	1	0	0	1	0	4	0	1	1	0	1	0	0	0	0	0	0	0	0	0	0	0	2	0	0	0	0	4	0	0	0	0	0	31	0	0	0	0
denovo45464	1	0	0	0	1	0	0	0	0	0	0	0	0	1	2	0	0	0	0	0	1	1	0	0	0	0	0	0	0	0	1	1	0	0	0	0	0	0	2	0	0	0	7	0	0	0	0	0	0
denovo46240	0	0	0	0	0	0	1	0	11	0	0	0	0	0	0	0	0	0	6	9	0	0	0	1	0	0	0	0	0	0	0	0	0	2	1	0	0	3	0	0	0	1	0	0	0	0	0	2	0
denovo47689	0	0	0	0	0	1	1	0	0	0	0	0	0	0	0	0	0	0	3	0	0	1	0	0	0	0	0	0	0	0	2	0	0	0	1	1	0	0	0	0	0	1	0	0	0	0	1	0	1
denovo49676	0	0	0	0	0	0	0	0	0	0	0	0	0	0	0	0	0	0	0	0	0	0	0	0	0	0	0	0	0	0	0	0	0	0	0	0	0	0	0	0	0	0	0	0	0	0	0	0	0
denovo51797	0	0	0	0	0	1	1	0	0	0	0	0	0	24	0	0	0	0	0	0	0	0	0	1	2	0	0	0	0	0	0	0	0	0	0	0	0	0	0	0	0	0	0	0	0	0	0	1	0
denovo55758	2	0	0	0	0	0	0	0	0	0	0	0	0	0	0	0	0	0	0	0	2	2	0	0	0	0	1	3	0	0	0	0	0	1	1	2	0	0	0	0	0	0	0	2	0	0	0	0	0
denovo1448	0	0	0	0	0	0	0	0	0	0	0	0	0	0	0	0	0	0	0	0	0	0	0	0	0	0	0	0	0	0	0	0	0	0	0	0	0	0	0	0	68	0	0	0	0	0	0	0	0
denovo2010	0	0	0	0	0	0	0	0	0	0	0	0	1	3	0	0	0	0	3	0	0	1	0	0	3	0	2	0	0	0	0	0	0	0	0	0	0	4	0	0	1	0	0	0	0	1	0	0	0
denovo4256	0	0	0	0	4	0	0	0	2	0	4	0	0	0	0	0	0	0	3	0	0	0	0	0	0	0	0	0	0	0	1	0	0	0	0	0	0	1	0	1	0	0	0	0	0	2	1	0	0
denovo6713	0	0	0	0	0	0	0	0	1	3	13	0	7	0	0	0	0	0	0	0	0	0	0	0	0	0	0	0	0	0	0	1	1	0	0	0	0	0	2	0	1	0	0	1	0	0	0	0	0
denovo7394	0	0	0	0	1	0	0	6	0	1	0	5	0	0	0	2	0	0	0	0	0	0	0	0	0	0	0	0	0	0	0	1	6	0	0	0	0	0	5	1	0	0	0	0	0	0	0	0	0
denovo8331	0	1	0	0	0	0	0	0	0	0	0	1	2	0	2	0	0	0	4	0	0	2	0	0	0	0	0	2	0	0	0	3	0	0	0	2	1	0	0	1	0	0	0	0	0	0	1	0	0
denovo11259	1	0	0	0	0	0	0	0	0	0	0	0	0	0	0	0	0	0	0	0	0	0	0	0	0	0	0	14	0	0	0	0	0	0	0	0	0	0	1	0	0	0	8	0	0	0	0	6	0
denovo11538	0	0	0	0	0	0	0	0	2	0	0	0	0	0	0	0	0	0	0	1	0	0	0	0	4	0	1	0	0	0	0	0	0	0	0	0	0	0	0	0	0	0	0	0	0	0	0	0	0
denovo14959	1	0	0	0	0	0	0	0	0	0	0	0	0	0	0	0	0	0	1	0	0	0	0	0	0	0	0	4	0	0	0	1	0	0	3	0	0	0	0	0	0	0	0	0	0	0	0	11	0
denovo15682	1	0	0	0	0	1	2	0	1	4	1	0	0	0	1	0	0	0	0	0	0	2	0	0	2	0	0	0	0	0	0	0	0	0	0	1	0	0	0	2	0	0	2	0	0	0	0	0	0
denovo17662	0	0	0	0	0	0	0	0	0	0	0	0	0	0	0	0	1	0	0	0	1	0	0	0	0	1	0	1	0	0	0	0	0	0	0	0	0	0	2	0	0	0	0	2	0	1	0	0	0
denovo17736	2	0	26	0	1	0	0	0	0	0	3	0	1	0	0	0	0	0	0	14	1	0	2	0	0	0	0	0	0	0	0	0	0	4	0	0	0	0	0	0	0	0	0	0	0	0	0	0	0
denovo17764	0	0	0	0	0	0	0	0	0	26	1	0	1	0	0	0	1	0	0	0	0	1	1	1	0	0	0	0	0	0	0	0	0	1	0	0	1	0	0	0	0	0	2	0	0	0	0	0	0
denovo18917	1	0	0	0	0	0	0	0	0	0	0	0	0	1	0	0	0	0	0	0	1	0	0	1	0	0	0	0	0	0	0	0	0	0	1	4	0	7	0	0	0	0	0	0	0	0	0	0	0
denovo29242	1	0	0	0	0	0	0	0	0	0	0	0	0	0	2	0	1	0	5	0	1	5	0	0	4	0	0	0	0	0	0	2	0	0	1	0	0	0	0	0	0	0	0	0	0	0	0	0	0
denovo29352	0	0	0	0	0	0	0	0	0	0	0	0	0	0	0	0	0	0	0	0	0	1	0	0	1	0	1	0	0	0	0	0	0	1	0	0	0	0	0	1	1	0	2	0	0	1	0	0	1
denovo29735	0	0	0	0	0	0	0	0	0	0	0	0	0	0	7	3	0	0	2	0	0	0	0	0	0	0	0	0	0	0	0	0	0	0	0	0	0	0	0	0	0	0	0	0	0	0	0	0	0
denovo29942	0	0	0	0	1	0	0	0	2	0	1	4	0	0	0	0	0	0	0	0	0	0	0	0	0	0	0	0	0	1	1	2	0	3	4	0	0	9	0	0	0	0	0	0	6	0	0	1	0
denovo30838	1	1	0	0	0	0	0	0	0	1	0	0	0	3	1	0	0	0	0	0	0	0	0	1	0	1	0	1	0	0	1	0	0	0	0	0	0	0	0	1	0	0	0	1	0	0	0	0	0
denovo31734	1	0	0	0	0	1	0	0	0	0	4	1	9	0	0	0	2	0	0	0	0	0	0	0	0	0	0	6	0	0	2	6	0	0	0	0	0	0	0	0	0	0	2	0	0	0	3	0	0
denovo34039	0	0	0	0	0	7	0	0	1	0	0	0	0	0	0	0	0	0	0	0	0	0	0	4	0	2	0	0	2	0	0	0	0	0	14	0	0	0	0	0	1	0	0	0	0	0	2	0	0
denovo36915	0	0	0	0	0	0	0	0	0	0	0	0	0	1	0	0	0	0	0	0	0	0	0	0	0	0	1	0	3	0	0	0	0	1	0	0	0	1	0	0	1	0	0	0	0	0	0	0	5
denovo40934	0	0	0	0	2	0	0	1	0	0	5	0	0	6	2	0	0	0	0	1	1	0	0	0	0	5	0	1	0	0	0	0	0	2	0	0	0	0	0	0	0	0	4	0	0	0	0	0	0
denovo42347	0	0	0	0	3	0	0	0	4	0	0	0	0	0	0	0	0	0	0	0	0	0	0	1	0	0	2	0	0	0	0	0	0	0	0	0	0	0	0	1	1	0	0	3	0	1	4	0	0
denovo43542	0	0	0	0	0	0	0	0	1	0	0	0	0	0	2	0	0	0	0	0	0	0	0	1	0	0	1	0	0	6	2	0	0	1	0	2	0	0	0	0	4	0	0	0	2	0	0	0	0
denovo43832	0	0	0	2	0	0	1	1	0	0	0	0	1	0	0	2	0	0	0	0	0	0	0	1	0	0	1	0	0	0	0	0	0	0	0	0	0	0	0	0	0	0	0	0	0	0	0	2	0
denovo47096	1	0	1	0	0	3	1	0	1	2	2	0	0	0	0	0	0	0	0	0	2	1	0	0	0	0	0	0	0	0	0	0	0	0	0	0	0	0	0	0	1	0	1	1	0	0	0	0	0
denovo48827	0	4	0	0	0	0	0	2	0	3	0	1	0	0	0	1	0	0	0	0	0	0	0	0	0	0	0	0	1	0	1	0	5	0	0	0	0	0	0	0	0	0	0	0	0	0	0	0	0
denovo50006	0	1	0	0	0	4	2	0	0	0	0	0	0	0	0	0	0	0	0	0	1	0	0	1	0	3	0	0	0	0	0	0	5	0	1	0	0	0	0	1	0	1	0	3	0	0	0	0	0
denovo52143	4	0	0	0	0	0	0	0	0	0	0	3	0	0	0	0	2	0	0	0	0	0	0	0	0	0	0	0	0	0	0	0	0	0	0	0	0	0	0	0	0	0	3	0	0	2	0	8	2
denovo53631	0	0	0	0	0	0	0	0	4	0	0	0	2	0	0	0	0	0	0	0	0	0	0	0	2	0	0	0	0	0	1	1	0	0	0	0	0	0	0	0	0	0	0	0	0	0	4	0	0
denovo53749	0	0	0	0	0	0	0	0	0	0	18	0	2	0	0	4	0	0	0	2	2	0	0	0	0	0	0	0	0	0	0	1	0	5	0	0	0	0	0	0	0	0	0	0	0	0	0	0	0
denovo55594	0	0	0	0	0	0	0	1	1	0	0	0	5	1	1	0	2	0	0	0	0	0	0	2	4	0	0	6	0	0	1	0	0	0	0	0	0	0	0	0	0	0	1	0	0	1	0	0	0
denovo56397	0	0	0	0	0	2	0	1	0	0	0	0	0	0	0	0	0	0	0	0	0	0	0	3	0	0	0	0	3	0	0	0	1	0	3	0	0	2	1	0	0	0	0	3	0	0	0	0	0
denovo57959	1	0	0	0	0	0	0	0	0	0	0	0	0	1	1	0	0	0	0	0	0	3	0	0	0	0	0	0	0	0	0	1	0	0	0	0	0	0	0	0	0	0	0	0	0	0	0	0	0
denovo6345	0	0	0	0	0	0	2	0	0	0	0	0	0	1	0	0	0	0	0	0	0	0	0	0	0	0	0	1	0	0	1	0	0	0	1	0	0	1	0	1	0	0	1	0	0	0	0	1	0
denovo6778	0	1	0	4	1	0	0	2	0	0	0	0	4	0	0	1	0	0	1	0	0	0	0	0	0	4	0	0	0	1	0	0	0	0	0	0	0	0	1	2	0	3	1	0	0	0	0	0	0
denovo9380	0	0	0	0	0	0	0	0	0	0	0	1	0	1	3	0	3	0	0	0	4	1	0	1	0	0	1	2	0	0	2	0	0	0	0	1	0	0	0	1	0	1	0	0	1	0	1	1	0
denovo10110	0	0	0	0	0	1	0	0	0	0	0	0	0	0	0	0	0	0	0	0	0	0	0	0	7	0	0	0	0	0	0	0	0	0	0	0	0	0	0	0	0	0	0	0	0	0	0	0	0
denovo17642	0	0	2	0	0	0	0	1	0	0	0	0	0	0	0	0	0	0	0	0	0	0	7	0	0	0	0	0	0	0	0	0	0	1	0	0	0	0	0	0	0	0	0	0	0	0	0	0	0
denovo20083	0	0	0	0	0	0	4	0	0	0	0	0	0	0	0	0	0	0	1	0	2	0	4	0	0	0	0	2	1	0	0	0	0	0	0	1	0	0	0	0	0	1	1	2	0	0	0	0	0
denovo21534	0	0	0	0	0	0	11	0	0	0	0	0	0	0	0	1	0	0	1	0	2	2	0	3	0	5	2	0	0	0	0	0	1	0	0	0	0	0	0	0	0	0	0	0	0	0	0	0	0
denovo25468	0	1	0	0	0	1	0	0	0	0	0	0	0	0	0	0	0	0	0	0	0	1	0	0	0	0	0	0	0	0	0	0	0	0	0	0	0	0	1	0	0	0	0	2	0	0	0	1	0
denovo29471	0	0	0	0	0	0	0	0	0	0	0	0	0	0	0	1	0	0	0	0	0	0	0	0	0	0	0	0	0	0	2	0	0	0	0	0	0	0	0	0	0	0	0	0	0	0	0	0	0
denovo33754	0	0	0	0	0	3	1	1	6	4	0	0	0	0	0	0	0	0	0	0	1	0	0	0	0	0	0	0	0	0	0	0	0	0	0	0	0	0	1	0	0	4	5	0	0	0	0	0	0
denovo38243	0	0	0	0	0	0	0	0	1	0	0	2	0	0	2	0	2	0	3	0	0	0	0	0	1	0	0	0	0	0	0	0	0	0	0	0	0	0	0	0	1	0	0	0	0	0	0	1	0
denovo38937	0	0	0	0	0	0	1	0	0	0	0	0	0	0	0	0	0	6	0	0	0	0	0	0	0	0	1	0	1	0	0	0	2	0	2	1	0	0	1	1	0	0	0	2	0	0	2	0	0
denovo40153	0	0	3	0	0	0	0	0	0	0	4	0	0	0	0	1	0	0	0	0	0	0	0	0	0	0	0	0	0	1	0	0	1	1	0	0	0	0	1	0	0	0	0	0	0	0	0	0	0
denovo41784	1	0	0	0	0	1	3	0	5	0	0	0	0	5	0	0	0	0	0	0	0	0	0	0	1	0	0	0	0	0	0	0	0	0	1	0	0	0	0	0	0	0	0	0	0	0	0	8	0
denovo42755	0	0	0	0	0	6	0	0	0	0	0	0	0	0	0	0	0	0	0	0	0	0	0	0	0	0	0	2	0	0	0	0	0	0	2	4	0	11	0	1	0	0	2	0	0	4	0	0	0
denovo43709	1	0	0	0	0	0	2	0	0	0	0	0	0	0	0	0	0	0	1	0	0	1	0	0	0	0	0	1	0	0	0	0	0	0	1	0	0	0	0	0	0	0	0	0	0	5	0	1	0
denovo44555	2	0	0	0	0	1	7	0	0	0	1	0	0	0	0	0	0	0	0	0	0	2	0	0	0	0	0	0	0	0	0	0	0	0	0	0	0	0	0	0	0	0	3	0	0	0	0	0	0
denovo44672	0	0	0	0	0	0	0	0	0	0	0	0	3	0	0	0	0	0	0	0	0	0	0	0	0	0	0	0	0	0	1	6	0	0	0	0	0	0	0	0	0	0	0	0	0	0	0	0	0
denovo45150	0	0	0	0	0	2	0	0	0	0	0	0	0	0	0	0	0	0	1	0	0	0	0	0	3	0	4	0	0	0	2	0	0	0	4	0	0	0	0	0	0	0	0	0	0	0	0	0	0
denovo46830	0	0	0	0	0	5	0	0	0	7	0	0	0	0	0	0	0	0	0	8	0	2	0	0	0	0	0	1	0	0	0	0	0	0	0	0	0	0	0	0	0	1	0	0	0	0	0	0	0
denovo48163	4	0	13	2	1	0	0	0	0	1	0	0	0	0	2	3	0	0	0	0	1	0	0	0	0	0	0	1	0	0	0	0	1	0	0	0	0	0	0	3	0	0	0	0	0	0	0	0	0
denovo48341	0	0	0	0	0	0	0	6	0	0	0	0	5	0	0	0	0	0	0	0	0	0	1	0	0	0	0	0	0	0	0	0	0	0	0	0	0	0	0	0	0	0	0	0	0	0	0	0	0
denovo49820	0	5	0	0	0	1	0	1	0	0	0	0	0	1	3	0	0	0	0	0	0	2	0	1	0	2	0	0	0	0	7	0	0	1	0	0	0	0	0	0	0	0	0	0	0	0	0	0	0
denovo50132	1	0	0	0	0	0	0	0	0	0	0	0	0	1	0	0	0	0	0	0	0	0	0	0	0	0	0	0	0	0	0	0	1	0	0	23	0	0	0	0	0	0	0	0	1	0	0	2	0
denovo53513	0	0	0	0	0	0	2	0	0	0	0	0	0	0	0	0	0	0	1	0	3	5	0	0	2	0	1	0	0	0	4	0	0	0	0	1	0	0	0	0	0	0	0	0	0	1	0	1	0
denovo53852	0	0	0	0	0	0	0	0	0	0	0	13	0	0	0	0	0	0	0	0	0	0	0	0	1	0	1	1	0	0	0	0	0	0	0	1	0	0	0	0	0	0	0	0	0	0	0	0	0
denovo57808	0	0	0	0	0	1	0	0	0	0	0	0	0	0	5	0	1	0	8	0	0	0	0	2	0	0	1	0	0	0	1	0	0	0	0	0	0	0	0	0	1	0	0	0	0	1	0	1	0
denovo3243	0	0	0	0	1	0	0	0	0	0	0	0	0	1	0	0	1	0	0	5	1	0	1	0	0	0	0	0	0	0	0	0	0	0	0	0	0	0	0	1	0	0	0	1	0	0	0	0	0
denovo6791	1	0	0	0	0	0	0	0	0	0	0	0	1	0	0	0	0	0	1	0	0	0	0	0	0	0	0	1	1	0	0	1	0	0	0	1	0	0	0	2	0	0	0	0	0	0	1	0	0
denovo8314	0	0	0	0	0	0	0	0	1	0	0	0	0	0	3	0	3	0	0	0	0	1	0	0	4	0	2	1	0	0	0	0	0	0	0	2	0	0	0	0	0	0	0	0	0	0	0	0	0
denovo8747	0	3	0	0	0	0	1	0	0	0	0	0	0	0	0	0	0	0	0	0	2	0	0	1	1	0	0	0	0	0	0	0	0	0	0	0	0	0	0	0	0	1	0	0	0	1	0	0	0
denovo9737	2	0	0	0	0	1	1	0	0	0	0	0	0	0	6	0	0	0	1	0	1	0	0	0	0	0	0	2	0	0	0	4	0	0	1	0	0	0	0	0	0	0	0	0	0	0	0	0	0
denovo10206	0	0	1	0	0	0	0	3	0	0	1	0	0	0	0	0	0	0	0	0	0	0	0	0	0	0	0	2	0	0	0	0	0	0	0	0	0	0	0	4	0	1	7	0	0	0	0	0	0
denovo12311	0	1	1	0	0	0	0	1	0	8	0	0	1	0	0	12	3	0	0	0	0	0	0	1	0	2	0	0	0	0	0	0	1	0	0	0	2	0	0	0	0	0	1	0	0	0	0	0	0
denovo15153	0	0	0	0	0	0	0	0	1	0	0	0	1	0	1	4	0	0	0	0	2	0	0	0	1	0	0	2	0	0	0	1	0	2	0	0	0	0	0	0	0	0	0	0	0	0	0	0	0
denovo15750	0	0	0	0	0	0	2	0	5	1	1	0	0	0	0	0	0	0	2	19	0	0	0	1	0	0	0	0	0	0	0	0	0	0	0	1	0	0	2	0	0	2	0	0	0	0	0	0	0
denovo16063	8	0	0	0	4	0	1	0	0	0	0	0	0	0	0	0	0	0	0	0	0	0	0	0	0	0	0	3	0	0	0	0	0	0	0	0	0	0	0	4	0	0	0	0	0	0	0	0	0
denovo21499	1	0	0	0	0	0	0	1	0	0	0	1	0	1	0	0	0	0	0	0	0	0	0	0	0	0	0	10	0	0	0	0	0	0	0	0	0	0	0	0	0	0	0	0	0	0	0	0	0
denovo25457	0	0	1	0	0	0	0	1	0	0	1	0	0	1	1	1	1	0	0	0	1	0	0	0	0	0	0	0	1	0	0	0	0	0	0	0	1	0	0	1	0	0	0	1	1	0	0	0	0
denovo29538	0	0	0	0	0	1	0	0	0	11	2	1	0	0	0	0	0	0	0	0	0	0	0	2	0	0	0	0	0	0	0	0	0	1	0	0	0	0	1	0	0	0	0	0	0	0	0	0	0
denovo32233	0	2	0	0	0	0	0	0	0	0	0	0	1	0	0	0	0	0	0	0	0	0	0	0	0	0	0	0	0	0	0	0	0	0	0	0	0	0	0	0	0	0	5	0	0	0	0	0	0
denovo32758	0	1	0	0	0	0	0	0	0	0	0	0	1	0	0	0	1	0	8	0	2	0	0	0	11	0	0	0	0	0	0	0	0	1	0	0	0	0	0	0	0	0	1	0	0	0	0	0	0
denovo33924	0	0	0	0	0	0	4	0	0	0	0	0	0	0	0	0	0	0	0	0	0	0	0	0	0	0	0	0	0	0	0	0	0	0	0	0	0	0	0	0	0	0	0	0	0	0	0	0	0
denovo36614	0	0	0	0	0	0	0	0	0	0	0	1	0	2	0	0	0	0	2	0	0	0	0	0	11	0	1	0	0	0	0	1	0	1	2	0	0	0	0	0	0	0	0	0	1	1	1	7	0
denovo38452	0	0	0	0	0	0	0	0	0	1	0	0	0	0	1	0	0	0	0	0	0	0	0	0	0	0	0	0	0	0	3	0	0	0	0	0	0	0	0	2	0	1	0	0	0	0	0	0	0
denovo42096	0	0	0	0	0	0	0	1	0	0	6	0	0	0	1	0	0	0	0	0	0	0	0	0	0	0	0	2	0	0	0	0	0	2	0	0	0	0	0	0	0	0	0	0	1	0	0	0	0
denovo44278	1	1	1	0	7	0	0	0	0	0	0	0	0	0	0	0	0	0	0	1	0	0	0	0	0	1	0	0	0	0	0	0	4	3	0	0	0	0	0	0	0	0	0	0	7	0	0	0	0
denovo45397	5	0	0	0	0	1	0	0	0	0	0	0	0	0	0	0	0	0	0	0	0	0	0	1	2	0	0	0	0	0	0	0	0	0	0	0	0	0	0	0	0	0	0	0	0	0	0	0	0
denovo48923	9	0	0	0	0	0	0	0	0	0	0	0	0	0	0	0	9	0	0	0	2	0	0	4	0	0	0	0	0	0	0	0	0	0	0	0	0	0	0	0	0	0	0	0	0	0	0	0	0
denovo50147	1	0	0	0	0	0	0	0	0	0	0	0	2	0	5	0	0	0	1	0	0	2	0	0	4	2	0	1	1	0	0	0	0	0	1	0	0	0	0	1	0	0	0	0	0	0	4	3	0
denovo52022	0	0	0	0	0	0	0	0	0	0	0	1	1	0	1	0	2	0	3	0	0	0	0	0	0	0	0	0	0	0	0	1	0	0	3	1	0	0	0	0	0	0	0	0	0	0	0	3	0
denovo53377	0	0	0	0	0	2	0	0	0	0	0	0	0	6	0	0	0	0	1	0	0	1	0	0	0	1	0	0	0	0	1	0	0	0	0	0	0	0	0	0	0	0	0	0	0	0	0	0	0
denovo55176	0	0	0	0	0	0	0	0	0	1	0	0	0	0	0	0	0	0	0	0	0	0	0	0	0	0	0	0	0	0	0	0	0	0	0	0	1	0	0	0	0	0	12	0	0	0	2	0	0
denovo55470	2	0	0	0	0	0	1	0	4	0	0	0	0	1	0	0	0	0	0	0	0	2	0	0	0	0	3	0	0	0	0	0	0	0	1	4	2	0	0	0	0	0	0	0	0	0	3	1	3
denovo57519	1	0	0	0	0	0	0	0	0	0	0	0	0	0	0	0	0	0	1	0	0	0	0	0	4	0	0	4	0	0	0	0	0	14	0	0	0	1	0	0	0	0	0	0	0	0	0	0	0
denovo2928	0	0	0	0	0	0	0	0	1	0	0	0	1	0	0	0	0	0	1	0	1	2	0	0	0	0	0	1	0	0	0	1	1	0	4	2	0	1	1	1	4	0	0	0	0	1	1	5	0
denovo4174	8	0	0	0	0	0	0	0	2	0	0	1	0	0	1	0	1	0	0	0	4	0	0	0	0	3	0	0	0	0	0	0	0	0	1	0	0	0	0	0	0	0	0	0	0	0	0	2	0
denovo4189	0	0	0	1	0	0	2	0	0	0	0	0	0	0	0	0	0	0	4	7	0	0	0	1	0	0	0	0	1	0	0	0	0	0	0	0	0	0	0	0	0	0	0	0	0	0	0	0	0
denovo4369	0	0	0	0	6	0	1	2	0	0	0	0	0	0	0	0	0	0	3	12	0	0	0	0	0	0	0	0	1	0	0	0	0	0	0	0	0	0	0	0	0	0	0	0	0	0	0	0	0
denovo5698	2	0	0	0	0	1	7	0	0	0	0	0	0	3	2	0	0	0	0	0	0	0	0	2	0	0	0	0	0	0	2	0	0	0	7	1	0	0	1	0	0	1	0	0	0	1	0	0	0
denovo8058	0	0	0	0	0	0	0	0	0	0	0	0	1	1	0	0	1	0	0	0	0	0	0	0	0	0	0	0	0	0	0	20	0	0	0	0	0	0	0	0	0	0	0	0	0	0	0	1	0
denovo8692	2	1	0	0	0	0	0	0	1	0	0	1	0	1	0	0	4	0	0	0	0	0	0	0	1	0	0	0	0	0	0	0	0	0	0	9	0	0	0	1	0	0	0	0	0	1	0	0	1
denovo9895	0	0	1	0	0	0	0	0	0	0	3	0	0	0	0	2	0	0	0	0	0	0	0	0	0	0	0	1	2	0	0	0	0	0	0	0	0	0	0	4	0	0	0	3	0	0	0	0	0
denovo14748	1	0	0	0	0	0	0	0	1	0	0	0	20	0	3	0	1	0	1	0	0	0	0	0	0	0	0	3	0	0	1	3	0	0	3	0	0	0	0	1	0	0	0	0	0	0	0	0	0
denovo16396	0	0	0	0	0	1	0	0	6	0	0	0	0	1	0	0	0	0	0	0	0	0	0	0	5	0	1	0	0	0	0	1	0	0	0	3	0	1	0	0	0	0	0	0	0	0	0	2	0
denovo16512	0	0	0	0	0	1	2	0	0	0	0	0	0	0	1	0	0	0	0	0	1	0	0	1	0	0	0	2	0	0	0	0	0	0	0	0	1	0	1	1	0	0	0	0	0	0	1	0	0
denovo18225	0	0	0	0	0	0	0	0	0	0	0	0	0	0	0	0	5	0	2	0	0	0	0	0	0	0	0	0	0	0	0	0	0	1	0	0	0	0	16	0	0	0	0	0	26	0	0	0	0
denovo21415	0	0	0	0	0	0	0	0	0	0	0	0	0	1	3	0	0	0	3	0	0	2	0	0	8	0	0	0	0	0	0	5	1	0	2	1	0	0	0	0	0	0	0	0	0	0	0	5	0
denovo22634	0	0	0	0	0	0	0	0	0	0	0	0	0	1	1	0	1	0	0	0	0	0	0	0	1	0	0	7	0	0	0	0	0	0	1	0	0	0	0	0	0	0	0	0	0	0	0	2	0
denovo23504	0	0	0	0	0	0	0	0	0	0	0	0	0	0	0	0	0	0	0	0	0	0	0	0	0	0	0	0	0	0	0	0	0	0	0	0	0	0	0	0	0	0	0	0	0	0	0	0	0
denovo23908	1	0	0	0	0	0	0	0	0	0	0	0	1	0	1	0	0	0	0	0	1	0	0	0	1	0	0	8	0	0	0	0	0	0	1	0	0	0	0	0	0	0	4	0	0	0	2	0	0
denovo26804	1	0	0	0	0	0	0	0	3	0	0	0	1	0	1	0	0	0	5	0	0	3	0	0	0	0	0	0	0	0	0	0	0	0	10	0	0	0	0	0	0	0	0	0	0	0	0	0	0
denovo27607	0	0	0	0	0	0	0	0	1	0	4	0	1	0	0	0	2	0	4	1	0	0	0	0	0	3	0	0	0	0	0	11	0	0	0	1	0	0	1	0	0	0	0	0	1	0	0	0	0
denovo27864	0	0	0	0	0	0	0	0	0	1	0	4	2	0	0	0	1	0	0	0	1	0	0	0	1	0	0	2	0	0	0	0	0	0	0	2	0	0	0	3	0	0	0	0	0	14	0	0	0
denovo30387	0	0	0	0	0	0	0	0	0	0	0	1	0	0	1	0	0	0	0	0	0	0	0	0	0	0	0	1	0	0	0	0	0	0	0	0	0	0	0	1	0	0	0	0	0	0	1	2	0
denovo31624	0	0	1	0	0	0	0	0	0	0	0	0	0	0	0	0	0	0	0	0	0	0	0	0	1	0	0	0	0	0	0	0	0	0	0	0	0	0	0	0	0	0	0	0	0	0	0	0	0
denovo31790	0	0	0	0	0	1	0	0	0	0	0	0	0	0	15	0	0	0	1	0	0	0	0	0	1	0	0	0	0	0	5	0	0	0	0	0	0	0	0	0	0	0	2	0	0	0	0	0	0
denovo33617	0	0	0	0	0	0	0	1	0	29	4	0	0	0	0	0	0	0	0	0	0	0	0	0	0	0	0	0	0	0	0	0	0	0	0	0	0	0	0	0	0	0	0	0	0	0	0	0	0
denovo35735	0	0	0	0	0	0	0	0	0	0	0	0	0	0	0	8	0	0	0	0	2	0	0	3	0	0	0	0	0	0	0	0	0	0	0	0	0	0	0	0	0	0	0	0	3	0	0	0	0
denovo41659	0	0	0	0	0	0	0	0	1	0	0	0	0	0	0	0	0	0	0	0	2	0	0	0	0	0	0	0	0	0	0	0	0	0	2	1	0	0	0	0	0	0	0	2	0	0	0	0	0
denovo41731	1	0	0	0	0	3	1	0	0	0	0	0	2	1	0	0	2	2	1	0	1	1	0	0	0	0	0	0	1	0	0	0	0	1	0	0	0	0	0	0	0	1	0	0	0	0	0	0	0
denovo45395	1	0	0	0	0	0	1	0	0	0	0	0	0	1	1	0	0	0	0	0	1	6	0	2	0	0	0	0	0	0	0	6	0	0	0	0	0	0	0	0	0	0	0	0	0	0	0	0	0
denovo47021	0	0	0	0	0	3	0	0	1	0	0	0	0	0	0	0	0	0	0	0	0	2	0	0	0	2	0	15	0	0	0	2	0	0	0	3	0	0	0	0	0	0	1	0	0	0	0	0	0
denovo48963	1	0	0	0	0	0	0	1	0	0	0	2	1	1	1	1	3	0	0	0	0	0	0	0	0	0	0	1	0	0	0	0	0	0	0	2	0	0	0	1	0	0	0	0	0	11	0	0	0
denovo50034	0	0	0	0	0	0	0	0	0	0	0	0	0	3	0	0	3	0	2	0	0	0	0	0	0	0	0	0	0	0	0	0	0	0	0	0	0	0	0	0	0	0	0	0	0	0	0	0	0
denovo54884	1	0	0	0	0	0	0	0	0	0	0	0	0	0	0	0	0	0	0	0	1	1	0	0	0	0	0	0	0	9	1	0	0	0	2	0	0	0	0	0	0	0	0	0	2	0	0	0	0
denovo55658	0	1	0	0	0	0	0	0	0	0	0	0	0	0	0	0	0	0	0	0	0	0	0	0	1	0	0	0	0	0	0	0	0	0	0	0	0	0	0	0	0	0	1	0	0	0	0	0	0
denovo1130	0	0	0	0	0	1	0	0	0	0	0	4	0	1	0	0	0	0	0	1	0	0	0	2	0	0	0	0	0	0	0	0	0	0	0	0	0	0	0	0	0	0	0	0	0	0	0	0	0
denovo1279	0	0	0	0	0	0	0	0	6	0	0	0	0	0	0	0	0	0	3	0	0	0	0	0	0	1	0	0	3	0	0	0	0	0	23	0	0	0	0	0	1	0	0	0	0	1	0	0	0
denovo6576	0	0	2	0	1	1	0	0	0	1	1	0	0	0	0	0	0	0	0	0	0	0	0	0	0	0	0	0	0	0	0	0	1	0	0	0	0	0	0	0	0	0	0	1	0	0	0	0	0
denovo7219	0	0	0	0	0	6	0	0	0	0	0	1	0	0	0	0	0	0	0	0	0	0	0	0	0	0	6	0	0	0	0	0	0	0	7	0	0	0	0	0	0	0	0	0	0	0	0	1	0
denovo13195	0	0	0	0	0	2	0	0	2	0	0	0	0	0	0	0	0	0	0	0	0	0	0	0	0	0	0	0	1	0	0	0	0	0	0	0	0	0	0	0	0	0	0	0	0	0	3	1	0
denovo18352	3	0	0	0	0	0	0	0	0	0	0	0	0	0	0	0	0	0	0	0	0	0	0	0	0	0	0	1	0	0	1	0	0	1	0	0	0	0	0	0	0	0	0	0	0	0	0	1	0
denovo20550	2	0	0	0	0	0	0	0	0	0	0	0	0	0	0	0	0	0	0	0	0	0	0	0	0	0	2	0	1	0	0	0	0	0	0	0	0	0	0	0	0	0	0	0	0	0	0	0	0
denovo26101	0	0	0	0	0	0	0	0	4	0	0	0	0	1	2	0	12	0	0	0	0	0	0	0	4	0	0	0	0	0	0	3	0	0	0	0	0	0	0	0	0	0	0	0	0	0	0	1	0
denovo27036	0	0	0	0	2	0	0	1	0	1	3	0	0	0	0	0	0	0	0	0	0	0	0	1	0	14	0	0	0	0	0	0	0	0	0	0	0	0	0	0	0	1	0	0	0	0	0	0	0
denovo30405	0	0	0	0	0	0	0	0	0	4	0	0	0	0	0	0	0	0	1	0	0	0	4	0	0	0	0	0	0	3	0	0	0	0	0	0	0	0	1	2	0	0	0	0	0	0	0	0	0
denovo33204	2	0	0	0	0	0	0	0	0	0	0	0	4	2	0	0	13	0	1	0	0	0	0	0	0	0	0	3	0	0	2	0	0	0	0	0	0	0	0	0	0	0	0	0	0	0	0	0	0
denovo35618	0	0	0	0	0	0	0	5	0	0	0	0	5	0	0	0	5	0	0	0	0	0	0	0	0	0	0	0	0	0	2	2	0	0	0	0	0	0	0	0	0	0	0	0	0	0	0	0	0
denovo35938	0	0	0	0	0	0	0	0	0	0	0	0	0	1	0	0	1	0	3	0	0	0	0	0	3	0	0	0	0	0	0	0	0	0	0	0	0	0	1	0	0	0	0	0	1	0	0	4	1
denovo35963	0	0	0	0	0	1	0	0	0	1	1	0	0	0	0	0	0	0	0	0	1	1	0	0	0	4	0	1	0	0	1	0	0	0	0	0	0	0	0	3	0	0	1	0	0	0	0	0	0
denovo36005	3	0	0	0	0	0	0	0	0	0	1	0	0	1	0	0	0	0	0	0	1	0	0	0	0	0	0	0	0	0	0	0	0	1	1	0	3	0	0	0	11	0	0	0	0	0	0	0	2
denovo37240	0	0	0	0	0	0	0	0	0	0	0	0	0	1	1	0	0	0	0	0	1	0	0	0	2	1	0	1	0	0	1	0	0	1	0	0	0	0	0	0	0	0	5	0	0	0	0	0	0
denovo38990	0	1	0	0	0	0	0	0	0	1	8	0	5	1	1	0	3	0	2	0	0	0	0	0	1	0	0	1	0	1	0	2	0	0	0	1	0	0	0	0	1	0	0	0	0	0	0	0	1
denovo43141	1	0	0	0	0	0	0	0	0	1	0	0	0	1	0	0	0	0	0	0	0	0	0	0	0	0	0	0	0	0	0	1	0	2	0	0	0	0	0	0	0	0	0	0	0	0	0	0	0
denovo44021	3	0	0	0	0	2	0	0	0	0	2	0	0	0	2	0	0	0	1	0	0	1	0	2	3	0	0	0	0	0	0	0	0	0	0	0	0	0	0	1	0	0	0	2	0	0	0	0	0
denovo44808	0	0	0	0	0	0	0	0	0	0	0	0	0	0	0	0	0	0	0	0	0	0	0	0	1	0	3	0	0	0	0	0	0	0	0	2	0	0	0	0	0	0	0	1	0	0	0	0	22
denovo48473	0	0	0	0	0	0	0	0	0	0	0	0	0	0	0	0	0	0	0	0	0	0	0	0	0	0	0	1	0	0	0	0	0	0	0	0	0	0	0	0	0	0	0	0	0	0	0	0	0
denovo51289	1	1	0	0	0	4	0	0	0	3	0	0	0	0	0	0	0	0	0	0	1	1	0	0	6	0	0	0	0	0	1	0	0	0	0	0	0	0	0	0	0	0	1	0	0	0	0	5	0
denovo54559	0	1	0	0	0	0	3	0	0	0	0	0	0	3	0	0	0	0	0	0	0	0	1	0	0	1	0	0	0	0	0	0	1	1	1	0	0	0	0	1	0	1	2	0	1	0	0	0	0
denovo54575	0	0	0	0	0	0	0	0	0	0	0	0	0	0	0	0	0	0	0	0	0	0	0	1	0	0	0	0	0	0	0	0	0	6	0	0	0	0	0	0	0	0	0	0	3	0	0	0	0
denovo56386	0	0	0	0	0	0	0	0	0	0	0	0	0	0	0	0	3	0	0	0	0	0	0	0	12	0	0	0	0	0	2	0	0	0	0	2	0	0	0	0	0	0	1	0	0	0	0	2	0
denovo58261	0	0	0	0	0	0	1	0	0	0	1	0	0	0	0	0	0	1	0	0	0	0	0	0	0	4	0	1	0	0	0	0	0	2	0	0	0	0	0	0	0	0	0	0	1	0	0	0	0
denovo58460	0	0	0	0	0	0	0	0	0	0	0	0	0	0	0	0	0	0	1	0	0	0	0	0	0	0	0	0	0	0	0	2	0	0	0	0	0	0	0	0	0	0	0	0	0	0	0	23	0
denovo2827	0	0	0	0	0	0	1	0	0	10	0	0	0	0	0	0	0	0	0	0	0	0	0	0	0	3	0	0	2	0	0	0	0	0	0	0	0	0	0	0	0	0	0	0	0	0	0	0	0
denovo4030	0	0	0	0	0	0	0	5	0	0	0	0	0	0	0	0	0	0	1	0	0	0	0	0	0	0	0	1	0	0	0	0	0	0	0	0	0	0	0	0	0	0	0	0	0	0	0	0	0
denovo4828	0	0	0	0	0	0	0	0	1	0	0	0	0	2	0	0	0	0	1	0	0	0	0	0	0	0	0	0	0	0	0	0	0	0	0	0	0	0	0	0	0	0	1	0	0	1	0	0	0
denovo7308	0	4	0	0	0	0	0	0	0	0	0	2	0	0	0	0	0	0	0	0	0	0	0	1	0	0	0	0	0	2	0	0	0	0	0	0	0	0	0	0	0	0	0	1	0	0	0	0	2
[truncated: 8,367 more rows]
[truncated: 112 more columns]
