# Supplementary material for: Bacterial Diversity and Community Structure of Supragingival Plaques in Adults with Dental Health or Caries Revealed by 16S Pyrosequencing
Source: Front Microbiol. 2016 Jul 22;7:1145. doi: 10.3389/fmicb.2016.01145 (PMC4956651; doi:10.3389/fmicb.2016.01145)
Supplement: Table S5 — Unique OTUs in the HC, MC, and LC groups. [file Table5.XLSX]

## Sheet: Unique OTUs
Tabel S5 Unique OTUs in the HC, MC, and LC groups.
HC	MC	LC
propionicum_oral_taxon_739	zoogleoformans_oral_taxon_465	israelii_oral_taxon_645
massiliensis_oral_taxon_852	endodontalis_oral_taxon_273	sp._oral_taxon_848
matruchotii_oral_taxon_666	tectus_oral_taxon_787	dentalis_oral_taxon_583
profusa_oral_taxon_806	sp._oral_taxon_091	denticola_oral_taxon_291
sp._oral_taxon_192	sp._oral_taxon_876	gingivalis_oral_taxon_619
israelii_oral_taxon_645	sp._oral_taxon_911	sp._oral_taxon_412
sp._oral_taxon_169	sp._oral_taxon_321	sp._oral_taxon_505
sp._oral_taxon_175	enoeca_oral_taxon_600	sp._oral_taxon_808
sp._oral_taxon_183	melaninogenica_oral_taxon_469	sp._oral_taxon_864
sp._oral_taxon_848	sp._oral_taxon_018	sputigena_oral_taxon_775
fusca_oral_taxon_782	pseudoalcaligenes_oral_taxon_740	clausii_oral_taxon_045
sp._oral_taxon_324	pallens_oral_taxon_714	noxia_oral_taxon_130
sp._oral_taxon_314	anaerobius_oral_taxon_542	sp._oral_taxon_083
haemolytica_oral_taxon_627	buccalis_oral_taxon_563	sp._oral_taxon_369
salivae_oral_taxon_307	sp._oral_taxon_146	gracilis_oral_taxon_623
leadbetteri_oral_taxon_329	granulosa_oral_taxon_325	subflava_oral_taxon_476
sputigena_oral_taxon_775	leadbetteri_oral_taxon_329	sp._oral_taxon_257
granulosa_oral_taxon_325	nucleatum_ss_polymorphum
sp._oral_taxon_309	matruchotii_oral_taxon_666
downei_oral_taxon_594	sp._oral_taxon_277
anginosus_oral_taxon_543	sp._oral_taxon_097
salivarius_oral_taxon_755	gingivalis_oral_taxon_337
alactolyticus_oral_taxon_538	pneumoniae_oral_taxon_734
sanguinis_oral_taxon_758	oris_oral_taxon_311
sp._oral_taxon_133	meningitidis_oral_taxon_669
artemidis_oral_taxon_124	ignava_oral_taxon_635
noxia_oral_taxon_130	sp._oral_taxon_137
gordonii_oral_taxon_622	sputigena_oral_taxon_151
atypica_oral_taxon_524	sp._oral_taxon_237
sp._oral_taxon_879
shahii_oral_taxon_214
sp._oral_taxon_417
sp._oral_taxon_523
oralis_oral_taxon_706
haemolyticus_oral_taxon_851
sp._oral_taxon_458
aromaticivorans_oral_taxon_826
sp._oral_taxon_894
sp._oral_taxon_346
